# Supplementary material for: Enabling personalized smart tourism with location-based social networks
Source: PeerJ Comput Sci. 2024 Oct 8;10:e2375. doi: 10.7717/peerj-cs.2375 (PMC11623078; doi:10.7717/peerj-cs.2375)
Supplement: Supplemental Information 2 [file peerj-cs-10-2375-s002.csv]

poiID	poiCat	poiLon	poiLat
1	Transport	-4.258101169014088	55.85792013480796
2	Transport	-4.250727638646297	55.861495672488964
4	Transport	-4.595632	55.509388
5	Transport	-4.331517	55.868896500000005
6	Transport	-4.269904625000001	55.85613520833331
7	Education	-4.242159871999993	55.861145432
8	Education	-4.249761639639642	55.86707233333342
9	Education	-4.285801843195263	55.872184307692386
10	Education	-4.288902204592891	55.871993964508796
11	Education	-4.264269125992071	55.866234078372784
12	Education	-4.25708622437137	55.86211197872341
13	Religion	-4.2344129376146915	55.86270032844042
14	Religion	-4.250646	55.853465421052626
15	Shopping	-4.292544210306379	55.87441117270186
16	Shopping	-4.255375836084915	55.86053728183968
17	Museum	-4.30770575	55.830818249999986
18	Park	-4.2056362195121935	55.849497292682905
19	Structure	-4.288323547169811	55.85990364420503
20	Structure	-4.25317754353561	55.86441777836411
21	Museum	-4.25158601294498	55.859934364077695
22	Park	-4.238215758620696	55.85119285775855
24	Structure	-4.309061802631581	55.853225565789465
25	Museum	-4.294561920863311	55.86907381294964
26	Museum	-4.290447339401815	55.86847013524039
27	Structure	-4.317774888888886	55.82766903030305
28	Structure	-4.261300118451011	55.864777521639816
29	Structure	-4.268838855855862	55.86140168468457
