# Supplementary material for: Enabling personalized smart tourism with location-based social networks
Source: PeerJ Comput Sci. 2024 Oct 8;10:e2375. doi: 10.7717/peerj-cs.2375 (PMC11623078; doi:10.7717/peerj-cs.2375)
Supplement: Supplemental Information 3 [file peerj-cs-10-2375-s003.csv]

poiID	poiCat	poiLon	poiLat
1	Amusement	135.4289382878105	34.65479175959366
2	Amusement	135.4306267944665	34.65614490909093
3	Amusement	135.50855763940035	34.65242308514182
4	Amusement	135.4336271953132	34.66475830078134
5	Amusement	135.4998940285709	34.703680330158626
6	Amusement	135.49013254999943	34.705322627272615
7	Park	135.50696077664924	34.69266442131975
8	Park	135.52582424865906	34.68653437337396
9	Park	135.48880599999998	34.612893
10	Park	135.51043665534092	34.65104219417449
11	Park	135.49385408196719	34.68545975409837
12	Park	135.52128527777776	34.61132941666667
15	Historical	135.5164392663755	34.65409199563325
16	Historical	135.49256448076923	34.612657000000006
17	Historical	135.52994	34.677756666666674
18	Historical	135.51246823934412	34.695621363934485
19	Entertainment	135.4796296190476	34.66778380952381
20	Entertainment	135.5009323832682	34.66742997665371
21	Entertainment	135.500556111111	34.67239257239053
22	Entertainment	135.5061961355934	34.652166481840126
23	Entertainment	135.50561435294117	34.660004392156864
24	Entertainment	135.49807975999988	34.67208495200003
25	Entertainment	135.48224743939394	34.72006954545454
26	Entertainment	139.76896139828057	35.675154257879626
27	Entertainment	135.501092	34.65772466666667
28	Entertainment	135.50244797297296	34.70325674324324
29	Entertainment	135.50583799999998	34.644641
