# Supplementary material for: Enabling personalized smart tourism with location-based social networks
Source: PeerJ Comput Sci. 2024 Oct 8;10:e2375. doi: 10.7717/peerj-cs.2375 (PMC11623078; doi:10.7717/peerj-cs.2375)
Supplement: Supplemental Information 4 [file peerj-cs-10-2375-s004.csv]

userID	trajID	poiID	startTime	endTime	#photo	trajLen	poiDuration
10063645@N00	1	11	1160716026	1160716026	1	1	0
10063645@N00	2	2	1162247008	1162247008	1	1	0
10063645@N00	3	11	1162333588	1162333588	1	1	0
10063645@N00	4	16	1162693595	1162693595	1	2	0
10063645@N00	4	21	1162693817	1162693829	2	2	12
10063645@N00	5	15	1163136320	1163136320	1	2	0
10063645@N00	5	20	1163138317	1163138605	6	2	288
10063645@N00	6	11	1164176365	1164176365	1	1	0
10063645@N00	7	10	1164340793	1164341717	14	1	924
10063645@N00	8	15	1165550779	1165550779	1	1	0
10063645@N00	9	15	1166827353	1166827353	1	1	0
10063645@N00	10	11	1168134715	1168134715	1	1	0
10063645@N00	11	11	1168842910	1168842948	3	1	38
10063645@N00	12	15	1169178957	1169180268	6	1	1311
10251761@N04	13	24	1210149776	1210153241	10	1	3465
10259636@N05	14	21	1317435771	1317435771	1	1	0
10259636@N05	15	21	1317782627	1317782627	1	1	0
10259636@N05	16	16	1319236690	1319236690	1	1	0
10259636@N05	17	2	1321921418	1321921418	1	1	0
10259636@N05	18	21	1325901244	1325901244	1	1	0
10259636@N05	19	21	1335948124	1335948124	1	1	0
10259636@N05	20	2	1338763491	1338763491	1	1	0
10259636@N05	21	2	1342868383	1342868383	1	1	0
10338784@N02	22	16	1307794058	1307794058	1	1	0
10338784@N02	23	12	1308359301	1308359301	1	2	0
10338784@N02	23	16	1308359312	1308359312	1	2	0
10354154@N05	24	14	1284090335	1284090335	1	2	0
10354154@N05	24	20	1284088033	1284093963	3	2	5930
10354154@N05	25	20	1284696182	1284696182	1	1	0
10354154@N05	26	1	1346574176	1346591331	24	1	17155
10354154@N05	27	2	1381448794	1381449604	6	1	810
10354154@N05	28	1	1381565991	1381582421	4	2	16430
10354154@N05	28	16	1381560247	1381565841	7	2	5594
10354154@N05	29	2	1381638731	1381638765	2	1	34
10434252@N00	30	11	1342340005	1342340005	1	1	0
10482493@N05	31	2	1382003690	1382003690	1	4	0
10482493@N05	31	16	1381989741	1381990517	3	4	776
10482493@N05	31	20	1381988983	1382004473	3	4	15490
10482493@N05	31	21	1381998443	1382000027	3	4	1584
10486919@N00	32	16	1334694208	1334694208	1	1	0
10589348@N00	33	1	1365817722	1365818418	5	2	696
10589348@N00	33	16	1365817619	1365817619	1	2	0
10749810@N04	34	21	1247124433	1247128624	12	1	4191
10749810@N04	35	21	1250075416	1250089939	2	1	14523
10749810@N04	36	12	1278423308	1278423852	4	1	544
10749810@N04	37	12	1278514436	1278514568	9	1	132
11037560@N04	38	2	1308376102	1308376173	2	3	71
11037560@N04	38	13	1308361705	1308366396	5	3	4691
11037560@N04	38	21	1308369674	1308369674	1	3	0
11037560@N04	39	2	1308454575	1308461617	2	3	7042
11037560@N04	39	16	1308462167	1308462167	1	3	0
11037560@N04	39	21	1308462069	1308462069	1	3	0
11037560@N04	40	21	1315457081	1315457103	2	1	22
11037560@N04	41	2	1337843687	1337843827	2	2	140
11037560@N04	41	21	1337845728	1337845728	1	2	0
11037560@N04	42	1	1339471467	1339471604	4	1	137
11037560@N04	43	2	1355460433	1355460797	5	2	364
11037560@N04	43	21	1355460231	1355460274	2	2	43
11037560@N04	44	1	1370321813	1370321901	2	1	88
11154928@N04	45	6	1256284353	1256290842	10	1	6489
11154928@N04	46	6	1256466403	1256466571	2	1	168
11154928@N04	47	26	1379392236	1379392400	3	1	164
112042056@N06	48	10	1389661660	1389661668	2	1	8
112042056@N06	49	2	1389825809	1389825809	1	4	0
112042056@N06	49	10	1389840625	1389853318	23	4	12693
112042056@N06	49	21	1389852907	1389852927	2	4	20
112042056@N06	49	26	1389854632	1389856405	55	4	1773
113536856@N07	50	1	1171051948	1171051948	1	1	0
11452054@N00	51	19	1109337622	1109337622	1	1	0
11452054@N00	52	10	1109675793	1109675793	1	1	0
11452054@N00	53	19	1149531320	1149531320	1	1	0
11452054@N00	54	19	1155693920	1155693920	1	1	0
11452054@N00	55	2	1158983830	1158983830	1	3	0
11452054@N00	55	13	1158984219	1158985926	9	3	1707
11452054@N00	55	28	1158983420	1158983420	1	3	0
11452054@N00	56	1	1160355057	1160355057	1	2	0
11452054@N00	56	26	1160359965	1160362456	7	2	2491
11452054@N00	57	19	1172950526	1172950614	4	1	88
11452054@N00	58	26	1174247054	1174247134	3	1	80
11452054@N00	59	28	1271683666	1271683666	1	1	0
11452054@N00	60	2	1313573194	1313574679	9	1	1485
11452054@N00	61	9	1358048344	1358048344	1	2	0
11452054@N00	61	10	1358048461	1358048468	2	2	7
11452054@N00	62	7	1358410575	1358410575	1	1	0
11452054@N00	63	19	1377181406	1377181406	1	1	0
11452054@N00	64	12	1396946483	1396946483	1	1	0
11493297@N06	65	25	1276418819	1276418968	2	1	149
11493297@N06	66	10	1276473451	1276473451	1	2	0
11493297@N06	66	25	1276481448	1276496489	2	2	15041
11493297@N06	67	29	1276648887	1276648887	1	1	0
115792155@N07	68	2	1385816400	1385816400	4	1	0
11779319@N07	69	2	1350197792	1350197792	1	1	0
118442207@N03	70	20	1366431003	1366431003	1	1	0
11863277@N00	71	2	1314590377	1314590377	1	1	0
120428168@N03	72	12	1391246447	1391252351	16	1	5904
12067951@N00	73	7	1176709274	1176709274	1	1	0
12113931@N03	74	1	1331030131	1331030171	4	1	40
12113931@N03	75	1	1350295576	1350296251	23	1	675
12176100@N00	76	2	1123476501	1123476501	1	1	0
12364630@N00	77	1	1239500208	1239500272	2	1	64
12463089@N04	78	12	1355272286	1355272286	1	1	0
12463089@N04	79	16	1368092271	1368092271	1	1	0
12491204@N00	80	1	1204585701	1204586028	4	1	327
12491204@N00	81	15	1212119567	1212119567	1	1	0
12814307@N00	82	7	1207360365	1207360395	3	1	30
12832867@N03	83	1	1201261170	1201275228	16	1	14058
12914838@N00	84	26	1174189373	1174201687	5	1	12314
12914838@N00	85	15	1252569564	1252569564	1	1	0
12914838@N00	86	12	1253970237	1253970237	1	1	0
12914838@N00	87	11	1254448001	1254448263	2	1	262
12914838@N00	88	11	1254527203	1254527203	1	1	0
12914838@N00	89	19	1254559275	1254559275	1	1	0
12982579@N00	90	11	1347761188	1347789971	4	5	28783
12982579@N00	90	20	1347787348	1347787387	2	5	39
12982579@N00	90	25	1347778720	1347778915	4	5	195
12982579@N00	90	26	1347768179	1347778480	26	5	10301
12982579@N00	90	28	1347789620	1347789620	1	5	0
13286453@N00	91	16	1329798507	1329798507	1	1	0
13286453@N00	92	16	1371292594	1371292639	2	2	45
13286453@N00	92	21	1371291731	1371291731	1	2	0
13292225@N00	93	2	1279956233	1279957663	4	2	1430
13292225@N00	93	16	1279957356	1279957356	1	2	0
13447325@N07	94	2	1276298759	1276309818	3	1	11059
13523064@N03	95	10	1305534644	1305534644	1	1	0
13632620@N00	96	20	1228516150	1228516150	1	1	0
13808905@N02	97	28	1191075839	1191077168	27	1	1329
14023865@N06	98	29	1238632424	1238632424	1	1	0
14023865@N06	99	16	1361594896	1361594896	1	1	0
14041179@N00	100	28	1290328130	1290328130	1	1	0
14057878@N00	101	7	1195986798	1195986836	2	2	38
14057878@N00	101	13	1195987701	1195988302	8	2	601
14057878@N00	102	16	1235881917	1235883997	4	1	2080
14057878@N00	103	1	1247224072	1247228850	73	1	4778
14057878@N00	104	1	1292667997	1292672595	38	1	4598
14057878@N00	105	28	1318320695	1318329875	53	1	9180
14057878@N00	106	9	1351939701	1351947362	84	1	7661
14086506@N02	107	1	1247879409	1247881786	6	6	2377
14086506@N02	107	2	1247874761	1247874904	2	6	143
14086506@N02	107	12	1247885532	1247885674	2	6	142
14086506@N02	107	14	1247889851	1247889917	2	6	66
14086506@N02	107	16	1247877206	1247878458	3	6	1252
14086506@N02	107	21	1247886453	1247886453	1	6	0
14161458@N00	108	13	1149338044	1149338044	1	1	0
14161458@N00	109	13	1149505665	1149509656	10	1	3991
14332784@N05	110	15	1354939520	1354939520	1	1	0
14332784@N05	111	11	1354971082	1354980052	2	1	8970
14578360@N00	112	10	1113986424	1113986424	1	1	0
14578360@N00	113	9	1114762636	1114762636	1	1	0
14578360@N00	114	10	1115187073	1115187123	2	1	50
14578360@N00	115	1	1146480985	1146488653	19	1	7668
14578360@N00	116	1	1150024625	1150030788	15	1	6163
14578360@N00	117	25	1155531689	1155531689	1	2	0
14578360@N00	117	26	1155536601	1155536992	2	2	391
14578360@N00	118	1	1157541507	1157545486	15	1	3979
14578360@N00	119	9	1177985134	1177987042	5	3	1908
14578360@N00	119	10	1177987490	1177987490	1	3	0
14578360@N00	119	15	1177989443	1177993297	18	3	3854
14578360@N00	120	15	1190381363	1190398991	24	1	17628
14578360@N00	121	15	1197327621	1197327621	1	1	0
14578360@N00	122	9	1197631257	1197639245	11	2	7988
14578360@N00	122	15	1197642942	1197642942	1	2	0
14628725@N07	123	15	1214463073	1214463073	1	1	0
14628725@N07	124	15	1215078829	1215078829	1	1	0
14628725@N07	125	10	1215169160	1215169160	1	1	0
14628725@N07	126	15	1217073794	1217073794	1	1	0
14628725@N07	127	10	1219405716	1219405716	1	1	0
14628725@N07	128	15	1226193059	1226193059	1	1	0
14628725@N07	129	10	1229256347	1229256347	1	1	0
14628725@N07	130	15	1234094797	1234095735	5	1	938
14628725@N07	131	15	1237866841	1237866841	1	1	0
14628725@N07	132	10	1243514109	1243514109	1	2	0
14628725@N07	132	26	1243517303	1243517303	1	2	0
14628725@N07	133	25	1243751378	1243751936	3	1	558
14683455@N00	134	2	1250046048	1250046048	1	1	0
14683455@N00	135	2	1311821072	1311822289	80	1	1217
14761813@N00	136	1	1149046335	1149046575	2	1	240
14766679@N00	137	21	1136725573	1136726313	3	1	740
14779684@N08	138	29	1274616947	1274616947	1	1	0
14867874@N04	139	16	1214732225	1214737795	5	1	5570
14867874@N04	140	27	1237506987	1237507800	7	1	813
14929150@N08	141	8	1211925384	1211925384	1	1	0
15034392@N03	142	11	1255043382	1255043382	1	2	0
15034392@N03	142	19	1255052776	1255052776	1	2	0
15034392@N03	143	2	1255104482	1255104482	1	1	0
15058166@N06	144	13	1280472165	1280472165	1	1	0
15086444@N00	145	15	1315616375	1315616375	1	1	0
15111621@N05	146	11	1252040157	1252040157	1	2	0
15111621@N05	146	20	1252048958	1252048958	1	2	0
15209914@N04	147	26	1219050797	1219050797	1	1	0
15209914@N04	148	13	1264913856	1264913856	1	1	0
15209914@N04	149	13	1266401186	1266401186	1	1	0
15209914@N04	150	17	1274077178	1274077178	1	1	0
16069488@N00	151	1	1316547310	1316547763	3	1	453
16069488@N00	152	1	1316592019	1316592230	5	2	211
16069488@N00	152	29	1316588503	1316588503	1	2	0
16177445@N00	153	14	1192938932	1192938982	2	1	50
16312054@N06	154	1	1249890577	1249891109	8	5	532
16312054@N06	154	12	1249885435	1249885820	14	5	385
16312054@N06	154	16	1249889717	1249890066	14	5	349
16312054@N06	154	20	1249886015	1249886015	1	5	0
16312054@N06	154	21	1249890160	1249890721	6	5	561
16312054@N06	155	17	1250056712	1250060323	4	2	3611
16312054@N06	155	27	1250060949	1250062913	14	2	1964
16324044@N00	156	21	1178430087	1178434627	2	1	4540
16497759@N07	157	11	1331252466	1331252466	1	3	0
16497759@N07	157	19	1331246735	1331246735	1	3	0
16497759@N07	157	28	1331253068	1331253068	1	3	0
16497759@N07	158	22	1331334455	1331334455	1	2	0
16497759@N07	158	28	1331344002	1331347369	2	2	3367
16516058@N03	159	1	1348616483	1348616483	1	5	0
16516058@N03	159	2	1348637446	1348637446	1	5	0
16516058@N03	159	12	1348613643	1348614158	4	5	515
16516058@N03	159	16	1348616811	1348618101	3	5	1290
16516058@N03	159	21	1348636897	1348636897	1	5	0
16608296@N00	160	15	1282642119	1282642119	1	1	0
16608296@N00	161	2	1283126418	1283126532	3	1	114
16608296@N00	162	20	1334721244	1334721244	1	1	0
16608296@N00	163	15	1334814110	1334814110	1	1	0
16608296@N00	164	28	1335348411	1335348411	1	1	0
16608296@N00	165	15	1340858117	1340858117	1	1	0
16608296@N00	166	15	1341438020	1341438020	1	1	0
16608296@N00	167	9	1346295850	1346295850	1	1	0
16608296@N00	168	2	1346556946	1346556946	1	2	0
16608296@N00	168	12	1346558649	1346558649	1	2	0
16608296@N00	169	19	1346991411	1346991411	1	1	0
16608296@N00	170	16	1347061023	1347061023	1	1	0
16792567@N08	171	1	1379736883	1379736916	4	1	33
16806467@N08	172	22	1257413460	1257414473	63	1	1013
16857543@N07	173	15	1125496800	1125496800	23	1	0
16857543@N07	174	15	1148104965	1148105598	5	1	633
16857543@N07	175	15	1148136892	1148136892	1	1	0
17306001@N00	176	16	1334896448	1334896478	2	2	30
17306001@N00	176	21	1334896729	1334896729	1	2	0
17306001@N00	177	1	1359668287	1359668287	1	2	0
17306001@N00	177	16	1359669495	1359699007	14	2	29512
17358831@N00	178	11	1237436904	1237438221	4	3	1317
17358831@N00	178	16	1237452103	1237452103	1	3	0
17358831@N00	178	28	1237436711	1237436711	1	3	0
17424601@N00	179	1	1183254562	1183254562	1	3	0
17424601@N00	179	2	1183254716	1183254716	1	3	0
17424601@N00	179	21	1183261943	1183263996	3	3	2053
17486742@N00	180	21	1069310475	1069310527	2	1	52
17486742@N00	181	21	1125916898	1125916898	1	1	0
17486742@N00	182	16	1251937816	1251937816	1	1	0
17486742@N00	183	22	1319848308	1319849027	2	1	719
17643132@N00	184	2	1310162208	1310162505	9	4	297
17643132@N00	184	13	1310151194	1310153675	49	4	2481
17643132@N00	184	16	1310162962	1310167077	6	4	4115
17643132@N00	184	21	1310162749	1310162853	2	4	104
17774272@N00	185	13	1253140469	1253142780	19	1	2311
17774272@N00	186	11	1273962331	1273962661	10	2	330
17774272@N00	186	16	1273965698	1273966050	2	2	352
18284788@N00	187	16	1167295072	1167295072	1	2	0
18284788@N00	187	21	1167299136	1167311415	6	2	12279
18356888@N00	188	15	1114131450	1114131450	1	1	0
18356888@N00	189	15	1246518392	1246518392	1	1	0
18395063@N00	190	25	1374225648	1374225648	1	1	0
18502987@N00	191	16	1218245506	1218245506	1	1	0
18502987@N00	192	11	1281655637	1281655637	1	1	0
18502987@N00	193	22	1281748596	1281751978	3	1	3382
18502987@N00	194	22	1286966336	1286966470	5	1	134
18502987@N00	195	2	1327320078	1327320078	1	1	0
18502987@N00	196	28	1327808622	1327808622	1	1	0
18502987@N00	197	16	1332659565	1332659565	1	1	0
18502987@N00	198	28	1358542322	1358542322	1	1	0
18502987@N00	199	28	1358807878	1358807878	1	1	0
18502987@N00	200	28	1358843547	1358843547	1	1	0
18502987@N00	201	20	1360927497	1360927497	1	1	0
18502987@N00	202	20	1369696967	1369697008	3	2	41
18502987@N00	202	28	1369696985	1369696987	2	2	2
19368712@N00	203	10	1175432805	1175432805	1	1	0
19368712@N00	204	16	1210507449	1210507776	2	1	327
19368712@N00	205	1	1210951831	1210955459	3	2	3628
19368712@N00	205	10	1210944774	1210944774	1	2	0
19368712@N00	206	10	1211455859	1211459388	2	1	3529
19368712@N00	207	15	1211610724	1211610724	1	1	0
19368712@N00	208	15	1213501397	1213520054	5	1	18657
19368712@N00	209	1	1216390214	1216398530	6	1	8316
19368712@N00	210	16	1218883979	1218883979	1	1	0
19368712@N00	211	15	1222499455	1222499785	3	1	330
19368712@N00	212	20	1222580891	1222581072	2	1	181
19368712@N00	213	1	1227365569	1227372272	6	1	6703
19368712@N00	214	2	1229841501	1229841501	1	2	0
19368712@N00	214	19	1229832369	1229832369	1	2	0
19368712@N00	215	12	1231511349	1231516448	4	1	5099
19368712@N00	216	1	1231942578	1231942578	1	2	0
19368712@N00	216	15	1231936931	1231937307	3	2	376
19368712@N00	217	13	1234239458	1234239754	3	2	296
19368712@N00	217	19	1234253993	1234253993	1	2	0
19368712@N00	218	10	1234327860	1234327948	2	2	88
19368712@N00	218	15	1234336488	1234336488	1	2	0
19368712@N00	219	2	1234622012	1234622012	1	2	0
19368712@N00	219	20	1234621981	1234621981	1	2	0
19368712@N00	220	7	1239419472	1239419472	1	1	0
19368712@N00	221	12	1242483121	1242487039	2	1	3918
19368712@N00	222	2	1243652597	1243652597	1	1	0
19368712@N00	223	11	1244811489	1244811489	1	1	0
19368712@N00	224	10	1244862628	1244862628	1	1	0
19368712@N00	225	25	1246166581	1246169300	14	1	2719
19368712@N00	226	1	1250953931	1250953931	1	1	0
19368712@N00	227	12	1255787665	1255794964	5	1	7299
19368712@N00	228	1	1256471338	1256474545	5	1	3207
19368712@N00	229	10	1256536732	1256536732	1	1	0
19368712@N00	230	1	1256916033	1256916033	1	1	0
19368712@N00	231	11	1257436558	1257436558	1	1	0
19368712@N00	232	10	1258368021	1258368247	2	1	226
19368712@N00	233	1	1262271020	1262282590	15	1	11570
19414697@N00	234	20	1325554782	1325554782	1	1	0
19774989@N07	235	15	1199106000	1199106000	1	1	0
20344209@N00	236	2	1182286481	1182286756	2	2	275
20344209@N00	236	12	1182287571	1182287716	2	2	145
20416503@N00	237	19	1237528240	1237534429	7	1	6189
20483509@N00	238	2	1300604602	1300604602	1	3	0
20483509@N00	238	9	1300599616	1300599616	1	3	0
20483509@N00	238	26	1300600915	1300600915	1	3	0
20537795@N00	239	19	1342047585	1342047585	1	1	0
20537795@N00	240	16	1342127246	1342127246	1	1	0
20545573@N00	241	25	1240625495	1240625495	1	2	0
20545573@N00	241	26	1240625024	1240635518	22	2	10494
20545573@N00	242	16	1277028030	1277028030	1	1	0
20545573@N00	243	2	1285415784	1285415784	1	1	0
20793338@N07	244	20	1225597532	1225597532	1	1	0
20885015@N05	245	2	1283410291	1283410291	1	1	0
20901357@N05	246	21	1114869600	1114869600	1	1	0
20958272@N00	247	26	1239065828	1239067899	6	1	2071
21047061@N04	248	1	1176454996	1176454996	1	3	0
21047061@N04	248	2	1176470523	1176470523	1	3	0
21047061@N04	248	16	1176455005	1176455005	1	3	0
21116747@N02	249	2	1277485217	1277485306	3	2	89
21116747@N02	249	21	1277484970	1277484970	1	2	0
21116747@N02	250	2	1277643727	1277643727	1	1	0
21117297@N00	251	2	1282200726	1282215575	5	1	14849
21117297@N00	252	2	1282257413	1282257421	2	1	8
21117297@N00	253	1	1282443499	1282443619	2	2	120
21117297@N00	253	21	1282445941	1282446748	4	2	807
21117297@N00	254	16	1282478761	1282478761	1	1	0
21128947@N00	255	1	1333761853	1333761853	1	1	0
21245928@N00	256	13	1365224454	1365224454	1	1	0
21248348@N06	257	10	904572000	904572000	13	1	0
21248348@N06	258	10	978267600	978267600	4	1	0
21248348@N06	259	10	999266400	999266400	8	1	0
21248348@N06	260	10	1009803600	1009803600	7	1	0
21248348@N06	261	10	1012203321	1012203321	1	1	0
21248348@N06	262	10	1012482000	1012482000	27	1	0
21248348@N06	263	10	1013865099	1013865099	1	1	0
21248348@N06	264	10	1014183905	1014183905	1	1	0
21248348@N06	265	10	1033394400	1033394400	1	1	0
21248348@N06	266	10	1034239048	1034239048	1	1	0
21248348@N06	267	10	1034757450	1034757450	1	1	0
21248348@N06	268	10	1036069200	1036069200	1	1	0
21248348@N06	269	10	1041339600	1041339600	10	1	0
21248348@N06	270	15	1062338400	1062338400	6	1	0
21248348@N06	271	1	1066957522	1066957522	1	1	0
21248348@N06	272	1	1067000400	1067000452	52	1	52
21248348@N06	273	1	1076673600	1076673625	26	1	25
21248348@N06	274	1	1082725200	1082725274	75	1	74
21248348@N06	275	15	1095339600	1095339645	46	1	45
21248348@N06	276	10	1104498000	1104498000	1	1	0
21248348@N06	277	10	1105527797	1105527797	1	1	0
21248348@N06	278	1	1107518403	1107518465	63	1	62
21248348@N06	279	15	1116607033	1116607033	1	1	0
21248348@N06	280	1	1117803600	1117803625	26	1	25
21248348@N06	281	15	1118565686	1118565686	1	1	0
21248348@N06	282	15	1118839551	1118843919	40	1	4368
21248348@N06	283	10	1125496800	1125496800	1	1	0
21248348@N06	284	15	1126619798	1126625190	11	1	5392
21248348@N06	285	10	1126672738	1126674104	4	1	1366
21248348@N06	286	15	1126704150	1126715833	6	1	11683
21248348@N06	287	15	1126786976	1126800686	26	1	13710
21248348@N06	288	1	1129813200	1129813202	3	1	2
21248348@N06	289	10	1130763600	1130763600	3	1	0
21248348@N06	290	1	1133870400	1133870447	48	1	47
21248348@N06	291	10	1139316996	1139317508	8	1	512
21248348@N06	292	1	1139660740	1139676254	116	1	15514
21248348@N06	293	10	1139909105	1139914700	16	1	5595
21248348@N06	294	10	1141118097	1141122392	14	1	4295
21248348@N06	295	10	1141724062	1141727588	14	1	3526
21248348@N06	296	15	1165646124	1165646124	1	1	0
21248348@N06	297	10	1167570000	1167570000	1	1	0
21248348@N06	298	11	1170417600	1170417611	12	1	11
21248348@N06	299	11	1172767152	1172767152	1	1	0
21248348@N06	300	11	1172851906	1172859038	40	1	7132
21248348@N06	301	10	1187258205	1187258258	4	1	53
21248348@N06	302	10	1190393854	1190393888	3	1	34
21248348@N06	303	15	1213496778	1213520218	24	1	23440
21248348@N06	304	10	1222783200	1222783200	9	1	0
21248348@N06	305	11	1225452143	1225471030	39	1	18887
21248348@N06	306	11	1232539194	1232550057	25	1	10863
21248348@N06	307	11	1235131200	1235131204	9	1	4
21248348@N06	308	11	1243135320	1243135323	2	1	3
21248348@N06	309	10	1254892176	1254896513	8	1	4337
21248348@N06	310	10	1255850127	1255855105	40	1	4978
21248348@N06	311	11	1256990400	1257009395	124	1	18995
21248348@N06	312	10	1258088620	1258088934	2	1	314
21248348@N06	313	10	1258803296	1258805697	12	1	2401
21248348@N06	314	21	1259414283	1259423987	71	1	9704
21248348@N06	315	10	1264962822	1264962822	1	1	0
21248348@N06	316	1	1265135233	1265135233	1	1	0
21248348@N06	317	10	1265354890	1265356992	9	1	2102
21248348@N06	318	1	1265428310	1265428310	1	1	0
21248348@N06	319	1	1265601011	1265601011	1	1	0
21248348@N06	320	1	1267875890	1267891585	105	1	15695
21248348@N06	321	1	1268023279	1268023342	15	1	63
21248348@N06	322	10	1269494428	1269495012	5	1	584
21248348@N06	323	11	1276437316	1276447087	23	1	9771
21248348@N06	324	10	1283773081	1283773081	1	1	0
21248348@N06	325	9	1284426919	1284433300	8	2	6381
21248348@N06	325	10	1284428040	1284436965	6	2	8925
21248348@N06	326	10	1286288162	1286290192	16	1	2030
21248348@N06	327	11	1288256239	1288256239	1	1	0
21248348@N06	328	11	1288382532	1288458687	244	1	76155
21248348@N06	329	10	1289441145	1289447577	19	1	6432
21248348@N06	330	10	1290244297	1290247852	17	1	3555
21248348@N06	331	10	1295337108	1295338405	2	1	1297
21248348@N06	332	12	1295613978	1295627856	48	1	13878
21248348@N06	333	12	1295770588	1295770588	1	1	0
21248348@N06	334	1	1299125347	1299127215	4	1	1868
21248348@N06	335	1	1299302479	1299342322	153	1	39843
21248348@N06	336	10	1303751190	1303751190	1	1	0
21248348@N06	337	12	1312158550	1312158550	1	1	0
21283177@N00	338	19	1272328822	1272328822	1	1	0
21437097@N00	339	12	1280307321	1280307321	1	1	0
21439390@N00	340	21	1263428709	1263428709	1	1	0
21551510@N05	341	16	1303699416	1303699416	1	1	0
21551510@N05	342	12	1320391124	1320391124	1	1	0
21551510@N05	343	1	1325730625	1325730625	1	1	0
21551510@N05	344	11	1336182114	1336186743	2	1	4629
21551510@N05	345	2	1339732160	1339732160	1	2	0
21551510@N05	345	21	1339727935	1339727935	1	2	0
21551510@N05	346	21	1342150726	1342150796	2	1	70
21551510@N05	347	21	1342519023	1342519023	1	1	0
21551510@N05	348	1	1343266513	1343266513	1	1	0
21551510@N05	349	1	1343561688	1343561688	1	1	0
21551510@N05	350	21	1343632658	1343639692	3	1	7034
21551510@N05	351	1	1343713837	1343714731	2	1	894
21551510@N05	352	2	1343824437	1343824437	1	1	0
21551510@N05	353	1	1347231642	1347231642	1	1	0
21551510@N05	354	11	1349060160	1349060679	2	1	519
21551510@N05	355	15	1349678404	1349678404	1	1	0
21551510@N05	356	11	1353487305	1353487305	1	1	0
21551510@N05	357	16	1355967056	1355967056	1	1	0
21551510@N05	358	16	1357782166	1357782166	1	1	0
21551510@N05	359	20	1358493601	1358493601	1	1	0
21551510@N05	360	25	1358903094	1358903094	1	1	0
21551510@N05	361	11	1361191200	1361191200	1	1	0
21551510@N05	362	26	1362213251	1362213251	1	1	0
21551510@N05	363	10	1362380269	1362380269	1	1	0
21551510@N05	364	6	1364707900	1364707900	1	1	0
21551510@N05	365	15	1366365002	1366365002	1	1	0
21551510@N05	366	22	1367275343	1367279935	3	1	4592
21551510@N05	367	1	1367635782	1367635782	1	1	0
21551510@N05	368	12	1377767590	1377767590	1	1	0
21551510@N05	369	21	1378887945	1378887945	1	1	0
21551510@N05	370	16	1379576648	1379576648	1	1	0
21551510@N05	371	19	1381194189	1381194189	1	1	0
21551510@N05	372	1	1382266117	1382266117	1	1	0
21551510@N05	373	21	1384411746	1384411746	1	1	0
21551510@N05	374	1	1384811262	1384811262	1	1	0
21551510@N05	375	1	1385333209	1385333209	1	1	0
21551510@N05	376	2	1386310944	1386310944	1	1	0
21551510@N05	377	16	1386726092	1386726092	1	1	0
21551510@N05	378	2	1390596615	1390596615	1	1	0
21551510@N05	379	19	1392777542	1392777542	1	1	0
21595257@N06	380	8	1353720126	1353731275	49	1	11149
21818828@N00	381	21	1353715182	1353715182	1	1	0
21818828@N00	382	1	1367938487	1367938487	1	1	0
21818828@N00	383	21	1390146159	1390146159	1	1	0
22017657@N05	384	16	1172667600	1172667600	214	1	0
22087304@N07	385	26	1222783200	1222783200	4	1	0
22087304@N07	386	2	1225458000	1225458000	3	4	0
22087304@N07	386	9	1225458000	1225458000	1	4	0
22087304@N07	386	10	1225458000	1225458000	3	4	0
22087304@N07	386	21	1225458000	1225458000	10	4	0
22087304@N07	387	25	1230728400	1230728400	1	1	0
22087304@N07	388	27	1238504400	1238504400	1	1	0
22087304@N07	389	26	1254319200	1254319200	1	1	0
22087304@N07	390	16	1256994000	1256994000	2	3	0
22087304@N07	390	21	1256994000	1256994000	9	3	0
22087304@N07	390	26	1256994000	1256994000	4	3	0
22087304@N07	391	26	1259376284	1259376284	1	1	0
22087304@N07	392	25	1259586000	1259586000	1	2	0
22087304@N07	392	26	1259586000	1259586000	2	2	0
22087304@N07	393	26	1260596310	1260596310	1	1	0
22087304@N07	394	26	1262264400	1262264400	1	2	0
22087304@N07	394	27	1262264400	1262264400	4	2	0
22087304@N07	395	22	1264942800	1264942800	8	2	0
22087304@N07	395	25	1264942800	1264942800	5	2	0
22087304@N07	396	26	1267362000	1267362000	1	1	0
22087304@N07	397	26	1270040400	1270040400	5	1	0
22087304@N07	398	10	1272636000	1272636000	1	2	0
22087304@N07	398	27	1272636000	1272636000	1	2	0
22087304@N07	399	11	1275314400	1275314400	2	1	0
22087304@N07	400	11	1276310617	1276310798	2	1	181
22087304@N07	401	17	1285855200	1285855200	1	3	0
22087304@N07	401	26	1285855200	1285855200	3	3	0
22087304@N07	401	27	1285855200	1285855200	3	3	0
22087304@N07	402	15	1291122000	1291122000	2	3	0
22087304@N07	402	25	1291122000	1291122000	2	3	0
22087304@N07	402	26	1291122000	1291122000	5	3	0
22087304@N07	403	10	1292131209	1292131209	1	1	0
22087304@N07	404	2	1293800400	1293800400	57	2	0
22087304@N07	404	20	1293800400	1293800400	1	2	0
22087304@N07	405	2	1296096548	1296106424	2	1	9876
22087304@N07	406	1	1304172000	1304172000	1	1	0
22087304@N07	407	21	1322658000	1322658000	2	1	0
22087304@N07	408	7	1325336400	1325336400	1	1	0
22087304@N07	409	7	1333198800	1333198800	1	1	0
22087304@N07	410	1	1356958800	1356958800	1	1	0
22087304@N07	411	11	1396333172	1396353040	7	1	19868
22087304@N07	412	11	1397381485	1397381485	1	1	0
22583315@N08	413	10	1370121948	1370122312	5	2	364
22583315@N08	413	15	1370119309	1370119309	1	2	0
22583315@N08	414	25	1370217166	1370217166	1	2	0
22583315@N08	414	26	1370217374	1370228113	2	2	10739
22583315@N08	415	28	1370314584	1370314793	3	1	209
22583315@N08	416	16	1371429945	1371435954	4	1	6009
22596839@N02	417	16	1382164042	1382164042	1	1	0
22686678@N05	418	2	1235030894	1235030894	1	2	0
22686678@N05	418	21	1235028727	1235028727	1	2	0
22751315@N05	419	1	1308460447	1308460447	1	3	0
22751315@N05	419	2	1308460640	1308460640	1	3	0
22751315@N05	419	21	1308460530	1308460530	1	3	0
22772546@N03	420	21	1296900220	1296900220	1	1	0
22772546@N03	421	1	1297518711	1297518711	1	2	0
22772546@N03	421	11	1297512638	1297512638	1	2	0
22772546@N03	422	12	1311100784	1311100784	1	1	0
22772546@N03	423	1	1334417728	1334417728	1	1	0
22772546@N03	424	28	1334750533	1334750533	1	1	0
22772546@N03	425	26	1338809254	1338809254	1	1	0
22772546@N03	426	2	1387518256	1387518256	1	1	0
23108377@N07	427	26	1365031155	1365031378	3	1	223
23108377@N07	428	11	1365187039	1365187039	1	1	0
23150784@N05	429	19	1264749486	1264749486	1	1	0
23150784@N05	430	26	1264831806	1264832570	2	1	764
23217533@N00	431	16	1100160556	1100160558	2	1	2
23217533@N00	432	16	1133846488	1133846496	2	1	8
23217533@N00	433	20	1135588261	1135588261	1	1	0
23217533@N00	434	1	1136970137	1136970137	2	1	0
23217533@N00	435	13	1138318574	1138318574	1	1	0
23217533@N00	436	13	1138934889	1138934889	1	1	0
23217533@N00	437	16	1150488634	1150490363	14	1	1729
23217533@N00	438	1	1166548919	1166548919	2	1	0
23217533@N00	439	25	1182115134	1182115134	1	1	0
23217533@N00	440	13	1199970329	1199996972	2	1	26643
23217533@N00	441	7	1201442861	1201442861	1	1	0
23217533@N00	442	13	1202767931	1202767931	1	1	0
23217533@N00	443	13	1204151851	1204151871	2	1	20
23217533@N00	444	13	1205713655	1205713655	1	1	0
23217533@N00	445	21	1220085641	1220085641	1	1	0
23217533@N00	446	1	1221312132	1221322764	5	1	10632
23217533@N00	447	26	1262488350	1262488350	1	1	0
23351536@N07	448	2	1266365622	1266365622	1	1	0
23351536@N07	449	10	1332809356	1332815012	4	1	5656
23351536@N07	450	10	1349657420	1349657479	2	1	59
23351536@N07	451	13	1394166761	1394168518	2	1	1757
23351536@N07	452	21	1394325415	1394325787	2	1	372
23363966@N02	453	11	1154051696	1154051696	1	2	0
23363966@N02	453	28	1154048791	1154048791	1	2	0
23363966@N02	454	2	1185444643	1185444643	1	3	0
23363966@N02	454	19	1185426984	1185426984	1	3	0
23363966@N02	454	26	1185419380	1185419380	1	3	0
23377996@N00	455	16	1270235541	1270236989	3	2	1448
23377996@N00	455	21	1270234676	1270234676	1	2	0
23401669@N00	456	26	1190598763	1190599590	5	1	827
23401669@N00	457	17	1203205348	1203209555	13	2	4207
23401669@N00	457	27	1203214015	1203214702	6	2	687
23401669@N00	458	19	1234486883	1234486883	1	1	0
23477028@N00	459	8	1213106329	1213106329	1	1	0
23522264@N05	460	26	1206318018	1206318018	1	1	0
23522264@N05	461	2	1228874341	1228874341	1	1	0
23522264@N05	462	13	1230688054	1230688054	1	1	0
23522264@N05	463	21	1230725830	1230728407	2	1	2577
23522264@N05	464	13	1231079812	1231079812	1	1	0
23522264@N05	465	1	1236828122	1236828401	2	1	279
23539578@N06	466	1	1252031946	1252031946	1	2	0
23539578@N06	466	16	1252031257	1252031589	2	2	332
23860276@N05	467	26	1288640035	1288640035	1	1	0
24077318@N03	468	2	1284774257	1284774257	1	1	0
24077318@N03	469	2	1284845824	1284845824	1	1	0
24095354@N00	470	2	1330615569	1330615569	1	1	0
24095354@N00	471	20	1331441903	1331441903	1	1	0
24095354@N00	472	20	1336081486	1336081486	1	1	0
24232779@N00	473	28	1252888671	1252919574	12	1	30903
24232779@N00	474	1	1252979775	1252979775	1	2	0
24232779@N00	474	21	1252983415	1252984628	10	2	1213
24452817@N04	475	2	1342244582	1342268152	5	1	23570
24469639@N00	476	12	-3316154692	-3316154692	1	1	0
24469639@N00	477	12	-3146162692	-3146162692	1	1	0
24469639@N00	478	12	1266047980	1266048174	3	1	194
24616128@N00	479	2	1351457169	1351460760	5	3	3591
24616128@N00	479	13	1351448905	1351469086	17	3	20181
24616128@N00	479	20	1351473765	1351473765	1	3	0
24780667@N08	480	2	1227322806	1227322806	1	2	0
24780667@N08	480	19	1227313428	1227313428	1	2	0
24975340@N04	481	21	1311307666	1311307666	1	1	0
25389244@N00	482	2	1000155473	1000164297	3	2	8824
25389244@N00	482	26	1000152263	1000152913	3	2	650
25396215@N00	483	16	1216341841	1216341841	1	1	0
25396215@N00	484	2	1216417298	1216417407	2	3	109
25396215@N00	484	11	1216441592	1216448560	6	3	6968
25396215@N00	484	21	1216416669	1216416793	3	3	124
25561968@N00	485	16	1186206400	1186206421	2	1	21
25561968@N00	486	12	1196847353	1196849620	2	1	2267
25561968@N00	487	12	1210761950	1210761950	1	1	0
25561968@N00	488	9	1244950781	1244953994	14	1	3213
25636549@N08	489	28	1269585388	1269585388	1	1	0
25661863@N00	490	1	1368769176	1368769176	1	1	0
25764928@N00	491	13	1175839161	1175839161	1	1	0
25859917@N00	492	21	1293679706	1293683020	11	1	3314
25929111@N00	493	2	1284333902	1284333907	2	1	5
26036520@N00	494	16	1271429020	1271429061	3	1	41
26036520@N00	495	15	1301636417	1301636417	1	1	0
26036520@N00	496	21	1365155093	1365155093	1	1	0
26152696@N04	497	19	1330341812	1330341812	1	1	0
26265986@N00	498	12	1361090657	1361090657	1	1	0
26929313@N02	499	7	1346406045	1346406138	2	1	93
27022957@N03	500	20	1216428315	1216428315	1	1	0
27022957@N03	501	26	1218345795	1218346669	2	1	874
27022957@N03	502	26	1220157315	1220158787	2	1	1472
27133930@N00	503	2	1215259816	1215260154	3	1	338
27133930@N00	504	2	1215307567	1215307567	1	1	0
27196261@N00	505	15	1303480801	1303480801	1	1	0
27412901@N04	506	10	1256966289	1256966294	2	1	5
27412901@N04	507	20	1273134034	1273145126	94	1	11092
27418987@N03	508	22	1215657781	1215662154	9	1	4373
27545846@N04	509	26	1295177622	1295177622	1	1	0
27793158@N00	510	28	1041390007	1041390007	1	1	0
27793158@N00	511	2	1041449947	1041454068	4	2	4121
27793158@N00	511	28	1041441246	1041441246	6	2	0
27793158@N00	512	28	1168498800	1168498800	1	1	0
27817416@N02	513	10	1337826617	1337826617	1	1	0
27817416@N02	514	21	1337862374	1337863357	2	1	983
27817416@N02	515	2	1337918640	1337918640	1	1	0
27817416@N02	516	21	1338239885	1338239885	1	1	0
27817416@N02	517	1	1340275558	1340275558	1	1	0
27817416@N02	518	1	1346915571	1346915677	2	2	106
27817416@N02	518	16	1346919488	1346919488	1	2	0
27817416@N02	519	1	1347070757	1347070757	1	2	0
27817416@N02	519	9	1347080194	1347080264	2	2	70
27817416@N02	520	15	1350369165	1350369165	1	1	0
27820982@N05	521	10	1222055961	1222055961	1	1	0
27820982@N05	522	2	1233303285	1233303285	1	1	0
27828336@N00	523	22	1162957831	1162960873	3	1	3042
27828336@N00	524	13	1187238663	1187238789	2	1	126
27828336@N00	525	29	1188797974	1188798081	3	1	107
27828336@N00	526	22	1225080393	1225080397	2	1	4
27828336@N00	527	22	1274584674	1274590868	6	1	6194
27828336@N00	528	13	1291181093	1291185351	5	1	4258
27828336@N00	529	21	1317266639	1317266639	1	1	0
27877710@N00	530	12	1203321578	1203321578	1	1	0
28121598@N03	531	1	863499999	863499999	1	1	0
28209254@N08	532	1	1209338426	1209338553	4	1	127
28209254@N08	533	11	1209445749	1209445749	1	1	0
28209254@N08	534	6	1210061225	1210061225	1	1	0
28209254@N08	535	6	1212750977	1212750977	1	1	0
28209254@N08	536	11	1212798883	1212798883	1	1	0
28209254@N08	537	6	1216080340	1216080424	5	1	84
28209254@N08	538	1	1219148264	1219148264	1	1	0
28370443@N08	539	2	1341540566	1341540852	7	8	286
28370443@N08	539	7	1341541536	1341541536	1	8	0
28370443@N08	539	11	1341553409	1341553587	3	8	178
28370443@N08	539	12	1341557738	1341557738	1	8	0
28370443@N08	539	13	1341541928	1341544843	14	8	2915
28370443@N08	539	16	1341557785	1341557785	1	8	0
28370443@N08	539	21	1341539690	1341539690	1	8	0
28370443@N08	539	28	1341546786	1341556468	6	8	9682
28479267@N00	540	12	1281350621	1281355211	18	1	4590
28528680@N00	541	16	1253441844	1253441844	1	1	0
28528680@N00	542	20	1352950751	1352950751	1	1	0
28528680@N00	543	20	1358850857	1358850977	2	1	120
28528680@N00	544	20	1359454770	1359454770	1	1	0
28528680@N00	545	20	1359886184	1359886184	1	1	0
28683534@N00	546	13	1345335227	1345335227	1	1	0
28946048@N00	547	16	1195829119	1195829119	1	1	0
28946048@N00	548	16	1197040085	1197040085	1	1	0
28946048@N00	549	16	1198242450	1198251389	9	1	8939
28946048@N00	550	16	1198850585	1198850600	2	1	15
28946048@N00	551	16	1203686924	1203692491	2	1	5567
28946048@N00	552	20	1276263542	1276263542	1	1	0
28946048@N00	553	2	1281932301	1281932301	1	1	0
29032147@N03	554	26	1376712630	1376712630	1	1	0
29357851@N00	555	15	1283936258	1283936258	1	1	0
29365083@N06	556	1	1321245879	1321245879	1	1	0
29365083@N06	557	1	1354400889	1354400889	1	1	0
29365083@N06	558	2	1355719378	1355719378	1	2	0
29365083@N06	558	21	1355720138	1355720138	1	2	0
29365083@N06	559	7	1357255858	1357255858	1	1	0
29365083@N06	560	7	1357708839	1357708839	1	1	0
29365083@N06	561	2	1360810469	1360810469	1	1	0
29365083@N06	562	9	1362707932	1362707932	1	1	0
29365083@N06	563	13	1364874989	1364877621	7	1	2632
29365083@N06	564	1	1372665631	1372665631	1	1	0
29365083@N06	565	21	1384841690	1384841690	1	1	0
29486666@N00	566	26	1309491300	1309491300	1	1	0
29685744@N05	567	20	1339130748	1339131333	3	1	585
29685744@N05	568	20	1339496170	1339496170	1	1	0
29712408@N02	569	2	1234267197	1234267197	1	1	0
29712408@N02	570	1	1288608618	1288608618	1	1	0
29712408@N02	571	29	1289284017	1289284017	1	1	0
29712408@N02	572	10	1289444424	1289444424	1	1	0
29712408@N02	573	29	1289808975	1289808975	1	1	0
29712408@N02	574	29	1291115553	1291115553	1	1	0
29712408@N02	575	6	1295499298	1295499298	1	1	0
29797746@N08	576	1	1364161007	1364189935	6	7	28928
29797746@N08	576	11	1364164935	1364188862	15	7	23927
29797746@N08	576	12	1364189427	1364189512	4	7	85
29797746@N08	576	25	1364179927	1364179931	2	7	4
29797746@N08	576	26	1364166941	1364179565	22	7	12624
29797746@N08	576	28	1364183337	1364189063	5	7	5726
29797746@N08	576	29	1364182971	1364182971	1	7	0
29797746@N08	577	12	1364348805	1364352367	7	2	3562
29797746@N08	577	28	1364352487	1364352700	7	2	213
29797746@N08	578	1	1364448313	1364449571	7	2	1258
29797746@N08	578	16	1364448078	1364448232	5	2	154
29797746@N08	579	2	1364515455	1364515857	4	2	402
29797746@N08	579	16	1364515115	1364515349	4	2	234
29797746@N08	580	16	1364553018	1364553018	1	1	0
29825849@N00	581	20	1315020564	1315020564	1	1	0
29825849@N00	582	1	1316238607	1316238607	1	1	0
29909815@N00	583	11	1104498000	1104498000	1	1	0
29909815@N00	584	13	1179708488	1179708639	2	1	151
29909815@N00	585	13	1179745478	1179750135	4	1	4657
30007308@N00	586	25	1321834875	1321835346	2	2	471
30007308@N00	586	26	1321831629	1321835024	3	2	3395
30007308@N00	587	17	1321919391	1321919391	1	1	0
30024546@N04	588	10	1222149776	1222149776	1	3	0
30024546@N04	588	12	1222158156	1222158376	2	3	220
30024546@N04	588	25	1222148723	1222148874	2	3	151
30024546@N04	589	11	1223432630	1223432630	1	1	0
30024546@N04	590	6	1224985101	1224985101	1	1	0
30024546@N04	591	9	1225335707	1225335707	1	1	0
30024546@N04	592	12	1225593546	1225593546	1	1	0
30024546@N04	593	15	1226445034	1226445034	1	1	0
30024546@N04	594	15	1226984563	1226984563	1	1	0
30024546@N04	595	15	1227242004	1227242755	2	1	751
30024546@N04	596	28	1232067977	1232067977	1	1	0
30024546@N04	597	15	1235620033	1235620033	1	1	0
30024546@N04	598	15	1250733373	1250733373	1	1	0
30024546@N04	599	15	1259387422	1259387837	2	1	415
30024546@N04	600	9	1260140323	1260140323	1	1	0
30024546@N04	601	28	1262582646	1262582665	3	1	19
30024546@N04	602	6	1263861657	1263861657	1	1	0
30024546@N04	603	2	1263973555	1263973555	1	1	0
30024546@N04	604	28	1264563411	1264563411	1	1	0
30024546@N04	605	11	1265334832	1265335163	3	2	331
30024546@N04	605	28	1265333935	1265334425	4	2	490
30024546@N04	606	10	1265684819	1265684819	1	1	0
30024546@N04	607	11	1265762429	1265762429	1	2	0
30024546@N04	607	28	1265763077	1265765179	2	2	2102
30024546@N04	608	10	1267497452	1267497452	1	1	0
30024546@N04	609	11	1268010238	1268010351	3	1	113
30024546@N04	610	9	1268611509	1268611509	1	1	0
30024546@N04	611	12	1269475790	1269476168	3	1	378
30024546@N04	612	16	1270247669	1270247669	1	1	0
30024546@N04	613	15	1272237137	1272237137	1	1	0
30024546@N04	614	10	1272496640	1272497180	6	1	540
30024546@N04	615	10	1272613256	1272613256	1	1	0
30024546@N04	616	9	1273014816	1273014816	1	1	0
30024546@N04	617	15	1273631793	1273632339	3	1	546
30024546@N04	618	9	1275440002	1275440002	1	1	0
30024546@N04	619	11	1279868404	1279868404	1	1	0
30024546@N04	620	11	1279932390	1279932390	1	2	0
30024546@N04	620	28	1279932164	1279932164	1	2	0
30024546@N04	621	11	1280807046	1280807046	1	1	0
30024546@N04	622	12	1284529014	1284529059	2	1	45
30024546@N04	623	28	1285380151	1285381464	2	1	1313
30024546@N04	624	28	1285746557	1285746557	1	1	0
30024546@N04	625	15	1287964216	1287964216	1	1	0
30024546@N04	626	12	1288573113	1288573113	1	1	0
30024546@N04	627	26	1288933804	1288933804	1	1	0
30024546@N04	628	11	1292040518	1292040826	2	1	308
30024546@N04	629	11	1293147171	1293147441	3	2	270
30024546@N04	629	28	1293148542	1293148542	1	2	0
30024546@N04	630	12	1294448321	1294448492	3	2	171
30024546@N04	630	29	1294446359	1294446359	1	2	0
30024546@N04	631	11	1295847847	1295847847	1	2	0
30024546@N04	631	20	1295847271	1295847271	1	2	0
30024546@N04	632	10	1295996906	1295997380	2	1	474
30024546@N04	633	12	1296087452	1296087452	1	1	0
30024546@N04	634	12	1297133385	1297138059	47	1	4674
30024546@N04	635	12	1297219665	1297219665	1	1	0
30024546@N04	636	10	1297897373	1297897373	1	1	0
30024546@N04	637	29	1298937120	1298937120	1	1	0
30024546@N04	638	15	1309588249	1309588249	1	1	0
30024546@N04	639	12	1315051605	1315051605	1	1	0
30024546@N04	640	9	1315975132	1315975132	1	1	0
30024546@N04	641	28	1323149675	1323149675	1	1	0
30024546@N04	642	10	1323403578	1323403578	1	1	0
30024546@N04	643	10	1337586072	1337586072	1	1	0
30024546@N04	644	11	1337818873	1337818873	1	3	0
30024546@N04	644	12	1337820373	1337821024	4	3	651
30024546@N04	644	26	1337840128	1337840128	1	3	0
30024546@N04	645	26	1337996018	1337997560	3	1	1542
30024546@N04	646	26	1338043822	1338043822	1	1	0
30024546@N04	647	15	1338173922	1338174805	3	1	883
30024546@N04	648	10	1338263842	1338263874	2	1	32
30024546@N04	649	10	1338521455	1338521455	1	2	0
30024546@N04	649	13	1338527736	1338527736	1	2	0
30024546@N04	650	28	1340323850	1340329689	30	1	5839
30024546@N04	651	28	1340508219	1340514132	2	1	5913
30024546@N04	652	1	1340583323	1340583971	3	1	648
30024546@N04	653	28	1340665907	1340671142	30	1	5235
30024546@N04	654	28	1340842546	1340848452	33	1	5906
30024546@N04	655	21	1341201484	1341201484	1	1	0
30024546@N04	656	1	1346720695	1346720695	1	1	0
30024546@N04	657	2	1349744094	1349744236	3	2	142
30024546@N04	657	28	1349742394	1349742394	1	2	0
30024546@N04	658	7	1352161592	1352161592	1	1	0
30024546@N04	659	7	1352261665	1352261665	1	1	0
30024546@N04	660	15	1353389710	1353389710	1	1	0
30024546@N04	661	9	1353582590	1353582590	1	1	0
30024546@N04	662	11	1354848568	1354848568	1	1	0
30024546@N04	663	12	1359173936	1359174035	2	1	99
30024546@N04	664	28	1359331956	1359332409	3	1	453
30024546@N04	665	28	1359401541	1359401541	1	1	0
30024546@N04	666	12	1360287610	1360287610	1	3	0
30024546@N04	666	20	1360289338	1360289421	3	3	83
30024546@N04	666	28	1360286968	1360286968	1	3	0
30024546@N04	667	9	1361515099	1361515099	1	1	0
30024546@N04	668	9	1362452124	1362452124	1	2	0
30024546@N04	668	10	1362451468	1362454658	2	2	3190
30024546@N04	669	15	1363139423	1363139423	1	1	0
30024546@N04	670	11	1363223429	1363223429	1	1	0
30024546@N04	671	2	1363665246	1363665246	1	3	0
30024546@N04	671	12	1363665670	1363666138	7	3	468
30024546@N04	671	20	1363664401	1363666227	9	3	1826
30024546@N04	672	26	1365125116	1365126567	6	1	1451
30024546@N04	673	11	1366605625	1366605625	1	2	0
30024546@N04	673	29	1366602658	1366602658	1	2	0
30024546@N04	674	11	1367637297	1367637297	1	1	0
30024546@N04	675	26	1367727911	1367727911	1	1	0
30024546@N04	676	26	1367830192	1367830192	1	1	0
30024546@N04	677	11	1371863757	1371863757	1	1	0
30047476@N05	678	2	1359253548	1359253548	1	2	0
30047476@N05	678	21	1359253956	1359253956	1	2	0
30194693@N00	679	16	1221360826	1221364509	6	2	3683
30194693@N00	679	21	1221365010	1221366470	7	2	1460
30296805@N00	680	10	1227759538	1227759588	2	1	50
30511496@N00	681	2	1145841825	1145841874	2	3	49
30511496@N00	681	11	1145841845	1145841867	4	3	22
30511496@N00	681	13	1145841831	1145841838	2	3	7
30671962@N05	682	2	1232088424	1232088424	1	2	0
30671962@N05	682	21	1232089198	1232089198	1	2	0
30671962@N05	683	2	1248597446	1248597915	2	3	469
30671962@N05	683	5	1248593561	1248593561	1	3	0
30671962@N05	683	21	1248584970	1248584970	1	3	0
30697354@N00	684	15	1126830775	1126854395	21	1	23620
30713600@N00	685	1	1277176936	1277177539	5	3	603
30713600@N00	685	2	1277174688	1277174819	3	3	131
30713600@N00	685	16	1277175935	1277176824	3	3	889
30942843@N00	686	19	1175856592	1175869424	2	1	12832
30942843@N00	687	15	1181452298	1181453667	12	1	1369
30942843@N00	688	20	1191228968	1191229602	3	1	634
30942843@N00	689	2	1191838969	1191839268	3	2	299
30942843@N00	689	21	1191839441	1191839441	1	2	0
30942843@N00	690	2	1194252129	1194252280	4	1	151
30942843@N00	691	2	1209462131	1209462131	1	1	0
30942843@N00	692	13	1270791399	1270791399	1	1	0
30963564@N00	693	20	1348193685	1348193685	1	1	0
30963564@N00	694	20	1348231667	1348231667	1	1	0
30963564@N00	695	20	1348268684	1348268684	1	1	0
30969398@N05	696	10	1259205565	1259205565	1	1	0
30985799@N00	697	2	1246333715	1246333715	1	1	0
30985799@N00	698	2	1246585966	1246597162	2	3	11196
30985799@N00	698	20	1246597145	1246597145	1	3	0
30985799@N00	698	26	1246586642	1246592404	13	3	5762
30985799@N00	699	2	1249960347	1249960347	1	1	0
30985799@N00	700	20	1252288502	1252288502	1	1	0
30985799@N00	701	16	1272529494	1272529494	1	1	0
30985799@N00	702	20	1280474997	1280474997	1	2	0
30985799@N00	702	28	1280483914	1280483914	1	2	0
30985799@N00	703	6	1280569072	1280569072	1	1	0
30985799@N00	704	26	1285208907	1285215951	2	1	7044
30985799@N00	705	12	1350459461	1350459461	1	1	0
31191687@N06	706	26	1222823090	1222824300	2	1	1210
31191687@N06	707	16	1227413776	1227413957	2	2	181
31191687@N06	707	21	1227413586	1227413700	2	2	114
31191687@N06	708	21	1239257595	1239257595	1	1	0
31191687@N06	709	26	1244958171	1244958222	2	1	51
31191687@N06	710	26	1269150143	1269152776	3	1	2633
31191687@N06	711	21	1276346630	1276349753	2	1	3123
31191687@N06	712	21	1290253462	1290253462	1	2	0
31191687@N06	712	28	1290266544	1290271220	4	2	4676
31191687@N06	713	16	1291079193	1291079193	1	1	0
31191687@N06	714	16	1294464999	1294464999	1	1	0
31191687@N06	715	28	1295096104	1295096376	2	1	272
31191687@N06	716	16	1297241064	1297241064	1	1	0
31191687@N06	717	1	1302935353	1302935353	1	2	0
31191687@N06	717	28	1302945517	1302945517	1	2	0
31191687@N06	718	1	1306823941	1306823956	2	1	15
31191687@N06	719	21	1314502509	1314502727	2	1	218
31191687@N06	720	18	1335671309	1335671309	1	1	0
31191687@N06	721	2	1345866811	1345866811	1	1	0
31191687@N06	722	18	1352277682	1352277682	1	1	0
31191687@N06	723	18	1354696675	1354696675	1	1	0
31191687@N06	724	16	1371080885	1371080885	1	1	0
31191687@N06	725	18	1380620502	1380620502	1	1	0
31226953@N00	726	15	1200363588	1200373249	3	1	9661
31438571@N07	727	22	1297446073	1297446213	3	1	140
31438571@N07	728	22	1310020251	1310020251	1	1	0
31438571@N07	729	11	1319174967	1319174967	1	1	0
31438571@N07	730	18	1331775736	1331777695	4	1	1959
31438571@N07	731	11	1332902424	1332902424	1	1	0
31438571@N07	732	11	1332982897	1332982902	2	1	5
31438571@N07	733	2	1335583248	1335583248	1	3	0
31438571@N07	733	16	1335584846	1335585059	11	3	213
31438571@N07	733	21	1335582452	1335582452	1	3	0
31438571@N07	734	11	1336175001	1336187981	6	1	12980
31438571@N07	735	11	1336974243	1336974243	1	1	0
31438571@N07	736	11	1337843438	1337847893	4	1	4455
31438571@N07	737	2	1339148065	1339149982	2	2	1917
31438571@N07	737	11	1339139371	1339140723	13	2	1352
31438571@N07	738	2	1342831421	1342835050	29	1	3629
31438571@N07	739	20	1343183488	1343183578	4	1	90
31438571@N07	740	11	1356154303	1356154303	1	1	0
31438571@N07	741	21	1360900000	1360900000	1	1	0
31438571@N07	742	10	1361964783	1361964783	1	1	0
31438571@N07	743	21	1362457191	1362457634	8	1	443
31438571@N07	744	1	1363222951	1363222951	1	1	0
31438571@N07	745	10	1363821260	1363821260	1	1	0
31438571@N07	746	16	1364558400	1364558400	1	2	0
31438571@N07	746	21	1364554863	1364554863	1	2	0
31438571@N07	747	21	1364616351	1364616351	1	1	0
31438571@N07	748	12	1364773840	1364773840	1	1	0
31438571@N07	749	1	1366178686	1366178686	1	1	0
31438571@N07	750	11	1367400802	1367400802	1	1	0
31438571@N07	751	11	1367553663	1367573126	4	1	19463
31438571@N07	752	11	1367631015	1367631015	1	1	0
31438571@N07	753	11	1367739136	1367739136	1	2	0
31438571@N07	753	21	1367748934	1367748934	1	2	0
31438571@N07	754	26	1368018507	1368018507	1	1	0
31438571@N07	755	11	1369126691	1369126691	1	1	0
31438571@N07	756	21	1369311106	1369311106	1	1	0
31438571@N07	757	11	1373423814	1373424152	2	1	338
31438571@N07	758	11	1374826491	1374826491	1	1	0
31438571@N07	759	16	1398389189	1398389189	1	1	0
31564588@N06	760	2	1227899057	1227899113	2	3	56
31564588@N06	760	16	1227898820	1227898820	1	3	0
31564588@N06	760	21	1227898758	1227899026	7	3	268
31620722@N05	761	14	1242807261	1242811205	3	1	3944
31803571@N02	762	2	1365814379	1365814379	1	3	0
31803571@N02	762	13	1365815709	1365815709	1	3	0
31803571@N02	762	22	1365820362	1365820942	7	3	580
31803571@N02	763	28	1365857038	1365857038	1	1	0
31917967@N00	764	21	1320896137	1320896137	1	1	0
32026981@N00	765	2	1234227576	1234237755	2	1	10179
32026981@N00	766	1	1249021833	1249025047	4	1	3214
32105612@N00	767	15	1231058812	1231059496	6	1	684
32397300@N04	768	20	1233878369	1233892534	14	1	14165
32397300@N04	769	16	1381292659	1381292701	2	1	42
32397300@N04	770	9	1382344194	1382344194	1	1	0
32399776@N00	771	2	1183128407	1183133473	2	1	5066
32399776@N00	772	16	1240756519	1240756519	1	1	0
32399776@N00	773	16	1303188519	1303188519	1	1	0
32399776@N00	774	12	1375685227	1375703407	5	1	18180
32426344@N00	775	13	1208867007	1208867054	2	1	47
32426344@N00	776	7	1279414925	1279414925	1	1	0
32426344@N00	777	11	1333363235	1333363235	1	1	0
32662153@N00	778	26	1093121122	1093121127	4	1	5
32693718@N07	779	1	833119200	833119200	1	1	0
32693718@N07	780	1	833205601	833205602	2	3	1
32693718@N07	780	2	833205605	833205605	1	3	0
32693718@N07	780	16	833205604	833205604	1	3	0
32714545@N05	781	13	1340523808	1340523808	1	3	0
32714545@N05	781	14	1340513453	1340513453	1	3	0
32714545@N05	781	16	1340509857	1340510297	2	3	440
32819190@N00	782	2	1120140019	1120140185	12	1	166
32819190@N00	783	2	1151768591	1151768591	1	2	0
32819190@N00	783	21	1151768589	1151768589	1	2	0
32819190@N00	784	2	1192689783	1192690238	2	1	455
32819190@N00	785	2	1195986934	1195987511	5	1	577
32819190@N00	786	21	1204951672	1204951672	1	1	0
32975851@N00	787	16	1387970479	1387970479	1	2	0
32975851@N00	787	21	1387971846	1387971846	1	2	0
33148051@N00	788	11	1228929418	1228929418	1	1	0
33162611@N06	789	2	1287978150	1287978150	1	1	0
33278177@N00	790	1	1252826926	1252826926	1	4	0
33278177@N00	790	6	1252831999	1252831999	1	4	0
33278177@N00	790	16	1252829443	1252829443	1	4	0
33278177@N00	790	21	1252829286	1252829286	1	4	0
33278177@N00	791	16	1252899840	1252899840	1	1	0
33333470@N00	792	19	1210242101	1210246510	16	1	4409
33333470@N00	793	28	1225430619	1225430619	1	1	0
33333470@N00	794	28	1227682835	1227682835	1	1	0
33333470@N00	795	19	1248497439	1248500941	6	1	3502
33563858@N00	796	13	1213584305	1213589182	25	3	4877
33563858@N00	796	20	1213597337	1213597337	1	3	0
33563858@N00	796	28	1213597777	1213597777	1	3	0
34085730@N06	797	20	1395376450	1395376450	1	1	0
34244919@N00	798	10	1270871936	1270871936	1	1	0
34268979@N05	799	2	1311720378	1311720378	1	1	0
34268979@N05	800	2	1313534152	1313534152	1	1	0
34268979@N05	801	21	1315780929	1315780929	1	1	0
34268979@N05	802	13	1340142711	1340142781	2	1	70
34268979@N05	803	9	1353739356	1353739356	1	2	0
34268979@N05	803	10	1353738049	1353738049	1	2	0
34268979@N05	804	20	1357594707	1357594707	1	1	0
34268979@N05	805	12	1357869324	1357869523	2	1	199
34268979@N05	806	21	1365716814	1365716814	1	1	0
34374129@N00	807	1	1183963213	1183963245	8	1	32
34374129@N00	808	16	1204790779	1204792303	16	1	1524
34374129@N00	809	1	1228479144	1228480745	4	1	1601
34374129@N00	810	16	1253178354	1253179471	7	1	1117
34374129@N00	811	1	1349902857	1349902857	1	1	0
34374129@N00	812	10	1357270833	1357270833	1	2	0
34374129@N00	812	15	1357268864	1357270596	3	2	1732
34374129@N00	813	1	1393821203	1393821203	1	1	0
34427470616@N01	814	1	1097523267	1097523267	1	3	0
34427470616@N01	814	16	1097523281	1097523281	1	3	0
34427470616@N01	814	28	1097523353	1097523353	1	3	0
34427470616@N01	815	1	1105832091	1105832126	4	4	35
34427470616@N01	815	9	1105835512	1105835512	1	4	0
34427470616@N01	815	20	1105832132	1105832132	1	4	0
34427470616@N01	815	28	1105832107	1105832107	1	4	0
34427470616@N01	816	28	1143760175	1143760175	1	1	0
34427470616@N01	817	15	1158299115	1158299401	2	1	286
34427470616@N01	818	21	1163832718	1163832718	1	1	0
34427470616@N01	819	15	1185598255	1185598255	1	1	0
34666709@N00	820	1	1373691704	1373691704	1	2	0
34666709@N00	820	21	1373656776	1373668823	2	2	12047
34746026@N03	821	12	1313833250	1313844932	13	1	11682
34894709@N00	822	20	1349710312	1349710312	1	1	0
34894709@N00	823	15	1350015779	1350015779	1	1	0
34947461@N00	824	15	1369399424	1369399424	1	1	0
34947461@N00	825	21	1369442476	1369442476	1	1	0
34947461@N00	826	21	1370162223	1370162223	1	1	0
34995267@N00	827	12	1178661519	1178661519	1	3	0
34995267@N00	827	28	1178660933	1178660933	1	3	0
34995267@N00	827	29	1178659917	1178659917	1	3	0
35034349172@N01	828	15	1252811737	1252811737	1	1	0
35034349172@N01	829	15	1253173119	1253173119	1	1	0
35034349172@N01	830	16	1267845564	1267845564	1	1	0
35034349172@N01	831	26	1269820833	1269820833	1	1	0
35034349172@N01	832	9	1274164015	1274164015	1	1	0
35034349172@N01	833	26	1274241148	1274241148	1	1	0
35034349172@N01	834	10	1274560782	1274560782	1	1	0
35034349172@N01	835	10	1274664293	1274664293	1	1	0
35034349172@N01	836	10	1275091349	1275091349	1	1	0
35034349172@N01	837	10	1275956860	1275956869	2	1	9
35034349172@N01	838	10	1276496659	1276496659	1	1	0
35034349172@N01	839	15	1276555510	1276555510	1	1	0
35034349172@N01	840	10	1276585599	1276585599	1	1	0
35034349172@N01	841	10	1277257585	1277263836	23	2	6251
35034349172@N01	841	15	1277256717	1277265082	16	2	8365
35034349172@N01	842	10	1277771823	1277771988	6	2	165
35034349172@N01	842	15	1277769479	1277771589	3	2	2110
35034349172@N01	843	10	1278632310	1278632343	2	2	33
35034349172@N01	843	15	1278631769	1278631769	1	2	0
35034349172@N01	844	10	1282879216	1282879216	1	1	0
35034349172@N01	845	15	1283069105	1283069105	1	1	0
35034349172@N01	846	15	1283147203	1283147203	1	1	0
35034349172@N01	847	10	1286844626	1286844626	1	1	0
35034349172@N01	848	9	1287872173	1287872173	1	2	0
35034349172@N01	848	26	1287872735	1287872876	3	2	141
35034349172@N01	849	15	1288054579	1288054602	2	1	23
35034349172@N01	850	10	1288308173	1288308173	1	1	0
35034349172@N01	851	10	1288849477	1288849484	2	2	7
35034349172@N01	851	15	1288867007	1288867007	1	2	0
35034349172@N01	852	15	1289946548	1289946548	1	1	0
35034349172@N01	853	15	1290070809	1290074181	4	1	3372
35034349172@N01	854	10	1291366293	1291366293	1	1	0
35034349172@N01	855	10	1291592822	1291592852	2	1	30
35034349172@N01	856	25	1292112485	1292112485	1	2	0
35034349172@N01	856	26	1292112453	1292112453	1	2	0
35034349172@N01	857	10	1292197545	1292197557	3	2	12
35034349172@N01	857	15	1292197397	1292197397	1	2	0
35034349172@N01	858	16	1294453595	1294453595	1	1	0
35034349172@N01	859	10	1295174220	1295174220	1	1	0
35034349172@N01	860	15	1299042256	1299042272	3	1	16
35034349172@N01	861	15	1300224588	1300224588	1	1	0
35034349172@N01	862	26	1300935134	1300935981	8	1	847
35034349172@N01	863	10	1302478535	1302478535	1	1	0
35034349172@N01	864	15	1304463817	1304463817	1	1	0
35034349172@N01	865	15	1305434513	1305434513	1	1	0
35034349172@N01	866	15	1305589299	1305589299	1	1	0
35034349172@N01	867	15	1306132395	1306132721	4	1	326
35034349172@N01	868	10	1306368713	1306368713	1	1	0
35034349172@N01	869	15	1306721568	1306721568	1	1	0
35034349172@N01	870	10	1307070982	1307070982	1	1	0
35034349172@N01	871	15	1307618460	1307618460	1	1	0
35034349172@N01	872	9	1308289482	1308292723	2	2	3241
35034349172@N01	872	10	1308292921	1308292921	1	2	0
35034349172@N01	873	10	1308639978	1308639978	1	1	0
35034349172@N01	874	10	1308716151	1308716151	1	1	0
35034349172@N01	875	15	1310612503	1310612503	1	1	0
35034349172@N01	876	26	1311478206	1311478206	1	1	0
35034349172@N01	877	10	1311809407	1311809438	3	1	31
35034349172@N01	878	15	1311839515	1311839518	2	1	3
35034349172@N01	879	15	1311990330	1311990330	1	1	0
35034349172@N01	880	17	1312598360	1312598367	2	2	7
35034349172@N01	880	27	1312591921	1312593222	28	2	1301
35034349172@N01	881	16	1313818078	1313819971	3	1	1893
35034349172@N01	882	15	1316075917	1316075917	1	1	0
35034349172@N01	883	10	1330565964	1330565964	1	1	0
35034349172@N01	884	15	1330933722	1330933780	2	1	58
35034349172@N01	885	10	1331172129	1331172129	1	1	0
35034349172@N01	886	10	1331249536	1331249536	1	1	0
35034349172@N01	887	10	1331614669	1331614669	1	2	0
35034349172@N01	887	15	1331592239	1331592239	1	2	0
35034349172@N01	888	26	1332033476	1332033490	2	1	14
35034349172@N01	889	10	1332981779	1332981779	1	1	0
35034349172@N01	890	15	1333163268	1333163295	2	1	27
35034349172@N01	891	15	1333249770	1333249770	1	1	0
35034349172@N01	892	15	1333608748	1333608950	4	1	202
35034349172@N01	893	15	1334012201	1334012201	1	1	0
35034349172@N01	894	10	1334114546	1334114546	1	1	0
35034349172@N01	895	15	1334360665	1334360665	1	1	0
35034349172@N01	896	26	1334446381	1334446381	1	1	0
35034349172@N01	897	15	1334974473	1334974473	1	2	0
35034349172@N01	897	26	1334976146	1334981164	6	2	5018
35034349172@N01	898	10	1335578755	1335579031	2	3	276
35034349172@N01	898	25	1335579989	1335588295	3	3	8306
35034349172@N01	898	26	1335580230	1335587673	3	3	7443
35034349172@N01	899	10	1375414319	1375419522	3	4	5203
35034349172@N01	899	15	1375411425	1375411425	1	4	0
35034349172@N01	899	25	1375427430	1375427430	1	4	0
35034349172@N01	899	26	1375420377	1375426927	4	4	6550
35034349172@N01	900	10	1375593188	1375593188	1	3	0
35034349172@N01	900	15	1375595938	1375595938	1	3	0
35034349172@N01	900	25	1375604926	1375604997	2	3	71
35034349172@N01	901	15	1375691046	1375700439	7	2	9393
35034349172@N01	901	16	1375682651	1375682651	1	2	0
35034349172@N01	902	28	1375767438	1375770404	2	1	2966
35034349972@N01	903	26	1118362906	1118362906	1	1	0
35034349972@N01	904	16	1121403611	1121403611	1	1	0
35034349972@N01	905	1	1121791515	1121791515	1	1	0
35034349972@N01	906	11	1136033754	1136033754	1	1	0
35034349972@N01	907	11	1155805773	1155805859	2	1	86
35034349972@N01	908	1	1157886586	1157886586	1	1	0
35126681@N07	909	2	1397266521	1397266521	1	1	0
35153835@N04	910	9	1233911191	1233923939	42	1	12748
35341699@N05	911	10	1155970106	1155970106	1	1	0
35468140287@N01	912	1	1230547718	1230547718	1	1	0
35468147887@N01	913	10	893944800	893944800	1	1	0
35468147887@N01	914	11	943966800	943966800	1	1	0
35468147887@N01	915	15	1236165198	1236165198	1	1	0
35468147887@N01	916	16	1238816920	1238816920	1	1	0
35468147887@N01	917	25	1254830644	1254830644	1	1	0
35468147887@N01	918	19	1256278918	1256278918	1	1	0
35468147887@N01	919	19	1258594206	1258594206	1	1	0
35468147887@N01	920	15	1258799382	1258799382	1	1	0
35468147887@N01	921	15	1261279471	1261294740	2	1	15269
35468147887@N01	922	19	1265350456	1265350456	1	1	0
35468152754@N01	923	1	1187396244	1187396244	1	4	0
35468152754@N01	923	2	1187394864	1187394864	1	4	0
35468152754@N01	923	16	1187395986	1187395986	1	4	0
35468152754@N01	923	21	1187395754	1187410258	3	4	14504
35468159247@N01	924	10	386427600	386427600	1	1	0
35468159247@N01	925	10	496936800	496936800	1	1	0
35468159247@N01	926	11	908766000	908766000	1	1	0
35468159247@N01	927	10	1071120223	1071120223	1	1	0
35468159247@N01	928	10	1085629269	1085629651	6	1	382
35468159247@N01	929	10	1093932600	1093932600	3	1	0
35468159247@N01	930	1	1139659271	1139673266	6	1	13995
35468159247@N01	931	15	1145883597	1145883597	1	1	0
35468159247@N01	932	1	1146192309	1146192309	1	1	0
35468159247@N01	933	28	1149311953	1149311953	1	1	0
35468159247@N01	934	26	1155360680	1155364513	5	1	3833
35468159247@N01	935	28	1159752668	1159752668	1	1	0
35468159247@N01	936	26	1165119176	1165120985	3	1	1809
35468159247@N01	937	11	1165230972	1165231431	2	1	459
35468159247@N01	938	20	1165283378	1165283378	1	1	0
35468159247@N01	939	1	1171924687	1171924687	1	1	0
35468159247@N01	940	26	1180333367	1180334111	2	1	744
35468159247@N01	941	1	1180432995	1180441877	2	1	8882
35468159247@N01	942	15	1184342722	1184342722	1	1	0
35468159247@N01	943	2	1188086648	1188086751	3	1	103
35468159247@N01	944	10	1190085679	1190085679	1	1	0
35468159247@N01	945	10	1190207600	1190232638	5	2	25038
35468159247@N01	945	16	1190180090	1190180090	1	2	0
35468159247@N01	946	10	1193565837	1193571579	12	1	5742
35468159247@N01	947	16	1195363232	1195363232	1	1	0
35468159247@N01	948	28	1195464610	1195464610	1	1	0
35468159247@N01	949	28	1195729708	1195729708	1	1	0
35468159247@N01	950	15	1196474476	1196474476	1	1	0
35468159247@N01	951	15	1196523908	1196524016	2	1	108
35468159247@N01	952	19	1196748878	1196748878	1	1	0
35468159247@N01	953	15	1203677465	1203692767	7	1	15302
35468159247@N01	954	15	1203897857	1203898000	3	1	143
35468159247@N01	955	11	1212220224	1212220224	1	1	0
35468159247@N01	956	25	1220076469	1220079231	6	2	2762
35468159247@N01	956	26	1220073820	1220073820	1	2	0
35468159247@N01	957	2	1230378854	1230379189	2	1	335
35468159247@N01	958	2	1238236180	1238236180	1	4	0
35468159247@N01	958	9	1238207432	1238207432	1	4	0
35468159247@N01	958	10	1238206145	1238206145	1	4	0
35468159247@N01	958	25	1238205626	1238205626	1	4	0
35468159247@N01	959	16	1261112605	1261112691	2	1	86
35468159247@N01	960	25	1261281054	1261281331	3	1	277
35468159247@N01	961	16	1261464949	1261465680	2	1	731
35468159247@N01	962	29	1267847224	1267847224	1	1	0
35468159247@N01	963	25	1271563204	1271563327	2	1	123
35468159247@N01	964	12	1276674498	1276674498	1	2	0
35468159247@N01	964	16	1276674393	1276674393	1	2	0
35468159247@N01	965	10	1302241100	1302241100	1	3	0
35468159247@N01	965	15	1302240582	1302240644	2	3	62
35468159247@N01	965	19	1302246098	1302246098	1	3	0
35468159247@N01	966	7	1302399181	1302402555	3	1	3374
35468159247@N01	967	1	1306718497	1306718497	1	1	0
35468159247@N01	968	25	1316848532	1316848613	2	1	81
35468159247@N01	969	20	1325124159	1325124159	1	1	0
35468159247@N01	970	2	1325299421	1325299421	1	2	0
35468159247@N01	970	21	1325298432	1325298432	1	2	0
35468159247@N01	971	27	1348810541	1348810541	1	1	0
35468159247@N01	972	16	1377756144	1377756144	1	1	0
35468159247@N01	973	2	1384919128	1384919303	2	1	175
35653526@N02	974	2	1247292000	1247292077	76	1	77
35667940@N00	975	1	1271217101	1271217101	1	2	0
35667940@N00	975	11	1271221888	1271221888	1	2	0
35761150@N04	976	1	1396666637	1396666670	3	7	33
35761150@N04	976	9	1396673336	1396673766	19	7	430
35761150@N04	976	10	1396673805	1396676235	63	7	2430
35761150@N04	976	15	1396676478	1396676478	1	7	0
35761150@N04	976	16	1396666365	1396666386	3	7	21
35761150@N04	976	21	1396666094	1396666267	2	7	173
35761150@N04	976	26	1396672930	1396672949	2	7	19
35761150@N04	977	2	1396764637	1396764803	5	3	166
35761150@N04	977	16	1396756963	1396767661	5	3	10698
35761150@N04	977	29	1396754006	1396754383	9	3	377
35891436@N03	978	20	1246774990	1246774990	1	1	0
36382844@N00	979	16	1287200366	1287200366	1	1	0
36382844@N00	980	28	1287278832	1287278832	1	1	0
36382844@N00	981	21	1287705885	1287705885	1	1	0
36382844@N00	982	1	1289440031	1289440031	1	1	0
36382844@N00	983	1	1289614599	1289614599	1	1	0
36382844@N00	984	28	1290311352	1290311352	1	1	0
36382844@N00	985	1	1290459039	1290459039	1	1	0
36382844@N00	986	1	1290998028	1290998028	1	1	0
36382844@N00	987	1	1291065248	1291065248	1	1	0
36382844@N00	988	21	1291107350	1291107350	1	1	0
36382844@N00	989	21	1291802839	1291802839	1	1	0
36382844@N00	990	16	1293164684	1293164684	1	1	0
36382844@N00	991	21	1294026293	1294026293	1	1	0
36382844@N00	992	1	1294174229	1294174229	1	1	0
36382844@N00	993	15	1298082467	1298082467	1	1	0
36382844@N00	994	1	1300222974	1300222974	1	1	0
36382844@N00	995	28	1300589113	1300589113	1	1	0
36382844@N00	996	15	1302319669	1302319669	1	1	0
36382844@N00	997	1	1307137640	1307137640	1	1	0
36382844@N00	998	20	1307773595	1307773595	1	1	0
36382844@N00	999	1	1309472089	1309472089	1	1	0
36382844@N00	1000	1	1313758133	1313758133	1	1	0
36382844@N00	1001	16	1319186005	1319186005	1	1	0
36382844@N00	1002	12	1320027417	1320029189	2	1	1772
36382844@N00	1003	1	1320979968	1320979968	1	1	0
36382844@N00	1004	12	1322967360	1322967360	1	1	0
36382844@N00	1005	12	1333863583	1333863583	1	1	0
36462710@N03	1006	11	1305972160	1305972884	8	1	724
36521966221@N01	1007	16	1114993832	1114993832	1	1	0
36521966221@N01	1008	15	1118257806	1118257806	1	1	0
36521966221@N01	1009	21	1119756730	1119756730	1	1	0
36521966221@N01	1010	13	1121735353	1121735353	1	1	0
36521966221@N01	1011	25	1138339605	1138339605	1	1	0
36521966221@N01	1012	2	1165478766	1165480154	3	1	1388
36521966221@N01	1013	21	1177814338	1177814552	5	1	214
36521966221@N01	1014	13	1212116255	1212117500	3	1	1245
36521966221@N01	1015	22	1215657856	1215658502	2	1	646
36521966221@N01	1016	13	1215742813	1215742840	3	1	27
36521966221@N01	1017	2	1216090555	1216090555	1	1	0
36521966221@N01	1018	2	1219284502	1219284502	1	1	0
36521966221@N01	1019	2	1225675681	1225675681	1	1	0
36521966221@N01	1020	20	1225850050	1225850053	4	1	3
36521966221@N01	1021	6	1227231512	1227231526	3	1	14
36521966221@N01	1022	16	1228294783	1228294788	2	2	5
36521966221@N01	1022	19	1228294883	1228294883	1	2	0
36521966221@N01	1023	16	1262404375	1262404375	1	1	0
36521966221@N01	1024	13	1262746367	1262746690	37	1	323
36521966221@N01	1025	28	1268897899	1268897908	2	1	9
36521966221@N01	1026	12	1270178047	1270178047	1	1	0
36521966221@N01	1027	25	1270898049	1270898281	13	2	232
36521966221@N01	1027	26	1270898002	1270898024	2	2	22
36521966221@N01	1028	12	1271810240	1271810445	2	1	205
36521966221@N01	1029	1	1272175755	1272175755	1	1	0
36521966221@N01	1030	26	1272855006	1272855009	2	1	3
36521966221@N01	1031	1	1287717801	1287717801	1	1	0
36521966221@N01	1032	12	1292969973	1292969973	1	1	0
36521966221@N01	1033	12	1297202259	1297202259	1	1	0
36521966221@N01	1034	28	1298998854	1298998854	1	1	0
36521966221@N01	1035	14	1300989446	1300989446	1	1	0
36521966221@N01	1036	12	1301068384	1301068384	1	1	0
36521966221@N01	1037	29	1302200252	1302200252	1	1	0
36521966221@N01	1038	11	1307767432	1307767432	1	1	0
36521982700@N01	1039	16	1344335552	1344335552	1	1	0
36521982700@N01	1040	26	1344530761	1344530761	1	1	0
36539950@N00	1041	1	1350691903	1350691903	1	2	0
36539950@N00	1041	28	1350686094	1350687470	2	2	1376
36539950@N00	1042	2	1389764136	1389764136	1	1	0
36688133@N00	1043	2	1357267626	1357267676	2	1	50
36744244@N00	1044	16	-1704189600	-1704189600	1	1	0
36744244@N00	1045	25	1266297596	1266297596	1	1	0
36829918@N00	1046	2	1378369736	1378369979	3	2	243
36829918@N00	1046	21	1378373078	1378373078	1	2	0
36829918@N00	1047	25	1378711783	1378712354	16	2	571
36829918@N00	1047	26	1378712900	1378713227	10	2	327
36829918@N00	1048	2	1379404867	1379404867	1	1	0
36928267@N06	1049	6	1298458445	1298459433	2	1	988
36928267@N06	1050	15	1306030719	1306030719	1	1	0
36928267@N06	1051	1	1310813743	1310813743	1	1	0
36928267@N06	1052	1	1314441540	1314442976	2	1	1436
36928267@N06	1053	28	1315636179	1315639340	2	1	3161
36928267@N06	1054	14	1318485421	1318485421	1	1	0
36928267@N06	1055	1	1335343345	1335343345	1	1	0
36928267@N06	1056	16	1335594037	1335594511	2	1	474
36928267@N06	1057	10	1335677270	1335677270	1	1	0
36928267@N06	1058	28	1339570441	1339570441	1	1	0
36928267@N06	1059	11	1340357507	1340360778	2	1	3271
36928267@N06	1060	10	1344141216	1344141737	3	1	521
36928267@N06	1061	21	1362386902	1362389982	2	1	3080
36928267@N06	1062	21	1369124339	1369130588	5	1	6249
36928267@N06	1063	28	1370741464	1370743100	2	1	1636
36928267@N06	1064	28	1373073816	1373081922	7	1	8106
36928267@N06	1065	21	1376719820	1376719820	1	1	0
36928267@N06	1066	19	1387533810	1387538406	3	1	4596
36967808@N00	1067	26	1361433530	1361433530	1	1	0
37138982@N08	1068	26	1258529865	1258530118	3	1	253
37138982@N08	1069	10	1259157406	1259159587	9	1	2181
37138982@N08	1070	10	1259249271	1259250156	2	1	885
37138982@N08	1071	10	1270081224	1270081260	2	1	36
37138982@N08	1072	20	1280548226	1280548226	1	1	0
37138982@N08	1073	25	1303985188	1303985188	1	1	0
37574483@N07	1074	1	1335851373	1335851373	1	2	0
37574483@N07	1074	16	1335849300	1335850572	3	2	1272
37622685@N02	1075	10	1263521504	1263523507	3	1	2003
37622685@N02	1076	9	1263779407	1263779407	1	3	0
37622685@N02	1076	10	1263778297	1263778297	1	3	0
37622685@N02	1076	26	1263784241	1263784423	2	3	182
37809637@N00	1077	21	1343708845	1343708845	1	1	0
37912374670@N01	1078	15	1146214277	1146214277	1	1	0
37996595541@N01	1079	13	1276961122	1276961224	2	1	102
37996595541@N01	1080	13	1277025264	1277025455	4	1	191
37996595541@N01	1081	13	1277286495	1277286501	2	1	6
38166049@N00	1082	9	1197056486	1197061803	3	1	5317
38166049@N00	1083	27	1202525294	1202525797	2	1	503
38166049@N00	1084	13	1209264417	1209265556	5	3	1139
38166049@N00	1084	20	1209273281	1209273470	3	3	189
38166049@N00	1084	26	1209261017	1209261182	2	3	165
38826189@N00	1085	1	1155670479	1155678791	2	4	8312
38826189@N00	1085	9	1155682486	1155682792	4	4	306
38826189@N00	1085	11	1155663304	1155663397	3	4	93
38826189@N00	1085	16	1155671141	1155677867	8	4	6726
39244895@N08	1086	1	1353728776	1353728776	1	2	0
39244895@N08	1086	28	1353731956	1353731956	1	2	0
39517555@N06	1087	11	1299272695	1299272695	1	1	0
39573753@N00	1088	15	1184379460	1184379719	2	1	259
39573753@N00	1089	16	1184475340	1184480057	3	2	4717
39573753@N00	1089	28	1184469998	1184469998	1	2	0
39573753@N00	1090	15	1184548094	1184548256	3	1	162
39578657@N04	1091	2	1266582412	1266582423	2	2	11
39578657@N04	1091	7	1266581789	1266597126	3	2	15337
39578657@N04	1092	7	1269616717	1269616717	1	1	0
39578657@N04	1093	7	1275289078	1275322451	8	1	33373
39578657@N04	1094	7	1282222600	1282222706	2	1	106
39881171@N00	1095	29	1144918431	1144918431	1	1	0
39881171@N00	1096	19	1145023643	1145023643	1	1	0
39881171@N00	1097	19	1158849997	1158850046	2	1	49
40365132@N04	1098	22	1261907298	1261907846	3	1	548
40365132@N04	1099	22	1262997019	1262999716	4	1	2697
40365132@N04	1100	22	1272367814	1272368191	2	1	377
40365132@N04	1101	22	1276678610	1276679694	3	1	1084
40365132@N04	1102	22	1277604213	1277604237	3	1	24
40365132@N04	1103	22	1316923289	1316925077	5	1	1788
40511613@N00	1104	11	1241243626	1241243626	1	2	0
40511613@N00	1104	16	1241241489	1241241880	2	2	391
40571485@N00	1105	21	1380627136	1380627883	2	1	747
40631917@N04	1106	2	1293084628	1293084944	4	2	316
40631917@N04	1106	16	1293086441	1293086441	1	2	0
40631917@N04	1107	2	1296098576	1296111690	51	1	13114
40702610@N00	1108	16	1355488898	1355488898	1	1	0
40702610@N00	1109	28	1356082067	1356083648	12	1	1581
40942390@N00	1110	9	1170246785	1170246785	1	2	0
40942390@N00	1110	21	1170246785	1170246785	1	2	0
40942390@N00	1111	29	1174229647	1174229647	1	1	0
40942390@N00	1112	22	1174383967	1174383967	1	1	0
41143865@N00	1113	16	1165305212	1165305212	1	1	0
41143865@N00	1114	7	1169446425	1169446425	1	1	0
41143865@N00	1115	2	1170120708	1170120708	1	1	0
41143865@N00	1116	7	1170371419	1170371419	1	1	0
41143865@N00	1117	21	1170724886	1170724886	1	1	0
41143865@N00	1118	21	1171011064	1171011064	1	1	0
41143865@N00	1119	12	1172558897	1172558897	1	1	0
41143865@N00	1120	7	1175475438	1175475438	1	1	0
41143865@N00	1121	7	1232662197	1232662197	1	1	0
41153475@N04	1122	26	1347597993	1347602905	25	1	4912
41153475@N04	1123	16	1359154089	1359157047	7	2	2958
41153475@N04	1123	22	1359161520	1359161520	1	2	0
41418909@N06	1124	2	1332726538	1332726538	1	3	0
41418909@N06	1124	16	1332723159	1332723159	1	3	0
41418909@N06	1124	21	1332726810	1332726810	1	3	0
41568472@N00	1125	20	1179455040	1179455068	2	2	28
41568472@N00	1125	28	1179474205	1179474205	1	2	0
41715395@N00	1126	1	1334067093	1334067093	1	1	0
41838028@N00	1127	20	1124435196	1124435196	1	1	0
41894174966@N01	1128	1	1292468022	1292468370	5	3	348
41894174966@N01	1128	2	1292475719	1292476335	4	3	616
41894174966@N01	1128	21	1292468706	1292468706	1	3	0
42023707@N06	1129	16	1342318304	1342318304	1	1	0
42027916@N00	1130	10	1310416426	1310418006	13	2	1580
42027916@N00	1130	26	1310407363	1310412453	24	2	5090
42076226@N04	1131	24	1251521874	1251521874	1	1	0
42076226@N04	1132	26	1309849469	1309849469	1	1	0
42083039@N00	1133	1	1288059972	1288059972	3	1	0
42348675@N00	1134	28	1217650511	1217650511	1	1	0
42348675@N00	1135	26	1244080880	1244081148	2	1	268
42407623@N05	1136	21	1270452210	1270452210	1	1	0
42427406@N05	1137	1	1252927557	1252927557	1	1	0
42438338@N00	1138	19	1382596047	1382614278	2	1	18231
42503494@N00	1139	28	1260882316	1260882316	1	1	0
42588507@N04	1140	2	1295327036	1295327036	1	1	0
42772750@N06	1141	10	1234103573	1234103573	1	1	0
42772750@N06	1142	15	1238919684	1238919731	2	1	47
42772750@N06	1143	10	1267341403	1267341403	1	1	0
42772750@N06	1144	10	1269156756	1269156756	1	1	0
42772750@N06	1145	9	1273171545	1273174764	19	1	3219
42772750@N06	1146	16	1276318896	1276320824	7	1	1928
42772750@N06	1147	10	1286288477	1286288477	1	1	0
42772750@N06	1148	10	1287540267	1287540267	1	1	0
42772750@N06	1149	11	1288361539	1288361539	1	1	0
42772750@N06	1150	11	1288457743	1288457757	2	1	14
42772750@N06	1151	25	1294554287	1294554287	1	1	0
42772750@N06	1152	12	1295615983	1295623264	6	1	7281
42772750@N06	1153	9	1295855234	1295855234	1	1	0
42772750@N06	1154	11	1299241262	1299241262	1	1	0
42772750@N06	1155	16	1318085153	1318085872	5	1	719
42772750@N06	1156	16	1327134186	1327134186	1	1	0
42772750@N06	1157	12	1329400220	1329403020	5	1	2800
42772750@N06	1158	12	1329678659	1329678659	1	1	0
42772750@N06	1159	15	1331358487	1331358487	1	1	0
42772750@N06	1160	10	1332760152	1332760256	2	1	104
42907325@N00	1161	21	1375339066	1375339066	1	1	0
43002463@N00	1162	9	1203100554	1203100554	1	3	0
43002463@N00	1162	10	1203099895	1203100413	7	3	518
43002463@N00	1162	26	1203093670	1203098058	4	3	4388
43002463@N00	1163	2	1210834424	1210834424	1	1	0
43126182@N00	1164	13	1208929044	1208931010	3	1	1966
43126182@N00	1165	21	1208992565	1208992565	1	2	0
43126182@N00	1165	26	1209000390	1209005827	9	2	5437
43126182@N00	1166	1	1209038821	1209038821	1	1	0
43126182@N00	1167	1	1209153135	1209153135	1	1	0
43333831@N02	1168	21	1345116521	1345116521	1	1	0
43454521@N04	1169	11	1323208416	1323208416	1	1	0
43619118@N04	1170	22	1347771473	1347774105	2	1	2632
43638894@N00	1171	21	1387776167	1387796279	2	1	20112
43674804@N00	1172	16	1373334878	1373334936	2	1	58
43674804@N00	1173	19	1373588102	1373595475	7	1	7373
43982795@N03	1174	13	1180620000	1180620000	1	2	0
43982795@N03	1174	20	1180620000	1180620000	5	2	0
44124341325@N01	1175	1	1150339706	1150339706	1	1	0
44124341325@N01	1176	11	1169521854	1169521854	1	1	0
44124341325@N01	1177	11	1223546168	1223548457	2	1	2289
44124341325@N01	1178	26	1228993746	1228993746	1	1	0
44124341325@N01	1179	2	1231044037	1231044037	1	1	0
44124341325@N01	1180	16	1244708776	1244708776	1	1	0
44124341325@N01	1181	20	1245047459	1245047699	2	1	240
44124341325@N01	1182	12	1279339420	1279339420	1	1	0
44124341325@N01	1183	21	1296816994	1296816994	1	1	0
44124341325@N01	1184	28	1316422865	1316422865	1	1	0
44124341325@N01	1185	2	1324115182	1324115182	1	2	0
44124341325@N01	1185	20	1324105073	1324105073	1	2	0
44124341325@N01	1186	1	1324206054	1324206054	1	1	0
44124341325@N01	1187	16	1324452807	1324452807	1	1	0
44124341325@N01	1188	1	1340870389	1340870389	1	1	0
44124341325@N01	1189	28	1342182073	1342182073	1	1	0
44124341325@N01	1190	16	1343035687	1343035687	1	1	0
44124341325@N01	1191	28	1343293155	1343293155	1	1	0
44124341325@N01	1192	26	1347616510	1347616510	1	1	0
44124341325@N01	1193	15	1352361696	1352361696	1	1	0
44124341325@N01	1194	19	1352542309	1352542309	1	1	0
44124341325@N01	1195	20	1352880427	1352880427	1	1	0
44124341325@N01	1196	26	1355529283	1355529283	1	1	0
44124341325@N01	1197	2	1355739013	1355739013	1	1	0
44124341325@N01	1198	21	1356162604	1356162604	1	1	0
44124341325@N01	1199	1	1356962849	1356962849	1	1	0
44124341325@N01	1200	26	1358510985	1358510985	1	1	0
44124341325@N01	1201	11	1358655000	1358658709	2	1	3709
44124341325@N01	1202	11	1359178046	1359188350	2	1	10304
44124341325@N01	1203	26	1360925817	1360925817	1	1	0
44124341325@N01	1204	28	1372940085	1372940085	1	1	0
44124341325@N01	1205	10	1376530762	1376530762	1	1	0
44124341325@N01	1206	11	1378200156	1378200156	1	1	0
44124341325@N01	1207	12	1378720711	1378720711	1	1	0
44124341325@N01	1208	26	1397800621	1397800621	1	1	0
44124372821@N01	1209	16	1370558378	1370558378	1	2	0
44124372821@N01	1209	28	1370583974	1370583974	1	2	0
44124372821@N01	1210	2	1370632610	1370632610	1	1	0
44124372821@N01	1211	2	1395790795	1395790795	1	4	0
44124372821@N01	1211	13	1395779981	1395779981	1	4	0
44124372821@N01	1211	26	1395798320	1395799864	3	4	1544
44124372821@N01	1211	28	1395790372	1395790372	1	4	0
44124450371@N01	1212	29	1314533803	1314533803	1	1	0
44124450371@N01	1213	12	1314577435	1314577435	1	1	0
44232489@N02	1214	20	283957200	283957200	1	1	0
44232489@N02	1215	2	312814800	312814800	1	1	0
44232489@N02	1216	1	315493200	315493200	4	3	0
44232489@N02	1216	2	315493200	315493200	1	3	0
44232489@N02	1216	20	315493200	315493200	1	3	0
44232489@N02	1217	1	441723600	441723600	1	1	0
44232489@N02	1218	1	1266403836	1266403836	1	1	0
44232489@N02	1219	2	1341754202	1341754202	1	1	0
44457602@N00	1220	16	1277972902	1277972902	1	1	0
44457602@N00	1221	20	1354657013	1354657013	1	1	0
45072550@N03	1222	13	1383352393	1383356360	11	2	3967
45072550@N03	1222	21	1383366118	1383366118	1	2	0
45072550@N03	1223	2	1383439841	1383439841	1	5	0
45072550@N03	1223	9	1383444628	1383444653	2	5	25
45072550@N03	1223	13	1383440675	1383440766	2	5	91
45072550@N03	1223	16	1383454646	1383454831	4	5	185
45072550@N03	1223	21	1383454650	1383454667	3	5	17
45157110@N00	1224	20	1291502595	1291502642	2	1	47
45157110@N00	1225	20	1332038012	1332038012	1	1	0
45160304@N02	1226	2	1344358244	1344363947	13	1	5703
45211618@N00	1227	26	1347068286	1347068286	1	1	0
45359871@N00	1228	25	1209014184	1209014522	2	2	338
45359871@N00	1228	26	1209010710	1209011058	2	2	348
45581782@N00	1229	29	1331762189	1331762189	1	1	0
46187719@N00	1230	25	1350089166	1350089166	1	1	0
46325849@N03	1231	11	1383450223	1383450288	3	1	65
46453341@N00	1232	2	1340229277	1340230778	2	1	1501
46589452@N00	1233	11	1244885399	1244891362	17	1	5963
46680096@N03	1234	19	1342529933	1342529933	1	1	0
46680096@N03	1235	25	1345448196	1345448196	1	2	0
46680096@N03	1235	26	1345445512	1345445916	4	2	404
46680096@N03	1236	15	1348291677	1348291740	2	1	63
46680096@N03	1237	9	1354168200	1354168200	1	2	0
46680096@N03	1237	26	1354168797	1354168797	1	2	0
46680096@N03	1238	28	1370662593	1370662593	1	1	0
46680096@N03	1239	25	1370754603	1370754603	1	1	0
46841206@N00	1240	8	1162253405	1162253405	1	1	0
46841206@N00	1241	2	1162868624	1162868624	1	1	0
46841206@N00	1242	1	1210764922	1210764922	1	1	0
46922409@N00	1243	16	1213938597	1213938597	1	1	0
46922409@N00	1244	9	1224121858	1224121858	1	1	0
47229442@N06	1245	7	1335230199	1335234887	24	1	4688
47229442@N06	1246	21	1337124640	1337136423	52	1	11783
47229455@N04	1247	18	1353059103	1353059103	1	1	0
47702663@N00	1248	10	1386725849	1386725849	1	1	0
47748555@N00	1249	15	1284007127	1284007127	1	1	0
48001787@N06	1250	2	1282791430	1282791501	2	3	71
48001787@N06	1250	20	1282791611	1282791611	1	3	0
48001787@N06	1250	26	1282794036	1282794036	1	3	0
48001787@N06	1251	2	1341187903	1341197824	17	1	9921
48001787@N06	1252	2	1356310900	1356310900	1	1	0
48122140@N00	1253	16	1370770054	1370770054	1	1	0
48122140@N00	1254	12	1370846968	1370846968	1	1	0
48122140@N00	1255	2	1370912070	1370912070	1	1	0
48193147@N00	1256	11	1296876537	1296876537	1	1	0
48321512@N06	1257	2	1368853252	1368854247	3	2	995
48321512@N06	1257	21	1368860368	1368860376	3	2	8
48355243@N00	1258	21	1290651393	1290666519	2	1	15126
48355243@N00	1259	10	1369711988	1369711988	1	2	0
48355243@N00	1259	16	1369723908	1369723908	1	2	0
48762356@N00	1260	2	1228185950	1228187450	4	1	1500
48762356@N00	1261	20	1281844975	1281844975	1	1	0
48762356@N00	1262	11	1289612106	1289612106	1	1	0
48762356@N00	1263	21	1313571542	1313571542	1	1	0
48889035097@N01	1264	2	1207038491	1207038491	1	1	0
48889035097@N01	1265	2	1228796561	1228796561	1	1	0
48889035097@N01	1266	15	1232336827	1232336827	1	1	0
48889035097@N01	1267	15	1232660252	1232660252	1	1	0
48889035097@N01	1268	22	1249100032	1249100032	1	1	0
48889035097@N01	1269	20	1254047108	1254047108	1	1	0
48889035097@N01	1270	2	1262488678	1262488678	1	1	0
48889035097@N01	1271	22	1266242492	1266242492	1	1	0
48889035097@N01	1272	20	1269763311	1269764239	3	1	928
48889035097@N01	1273	1	1289789977	1289789977	1	1	0
48889119704@N01	1274	7	980761165	980768665	22	1	7500
48889119704@N01	1275	24	1067666296	1067666296	1	1	0
48889119704@N01	1276	24	1133858137	1133858137	1	1	0
48889119704@N01	1277	19	1264654894	1264654894	1	1	0
48889119704@N01	1278	19	1264800754	1264800754	1	2	0
48889119704@N01	1278	24	1264815015	1264829119	2	2	14104
48889119704@N01	1279	24	1295063961	1295064440	3	1	479
48889119704@N01	1280	24	1296635358	1296636930	2	1	1572
48889119704@N01	1281	24	1296954552	1296961701	26	1	7149
48889119704@N01	1282	24	1298782952	1298782952	1	1	0
48889119704@N01	1283	24	1300352442	1300358382	6	1	5940
48889119704@N01	1284	24	1301716728	1301720929	4	1	4201
48889119704@N01	1285	24	1302934241	1302934476	2	1	235
48889119704@N01	1286	24	1304739966	1304739966	1	1	0
48889119704@N01	1287	24	1305022258	1305027713	3	1	5455
48889119704@N01	1288	16	1307679331	1307679331	1	1	0
48889119704@N01	1289	24	1316312927	1316319697	5	1	6770
48889119704@N01	1290	24	1325483360	1325483360	1	1	0
48902193@N00	1291	1	1169767094	1169767170	3	1	76
48902193@N00	1292	7	1272413209	1272417179	3	1	3970
49066397@N07	1293	2	1381041984	1381041984	1	1	0
49253583@N02	1294	11	1304064231	1304073898	4	3	9667
49253583@N02	1294	12	1304064399	1304071985	3	3	7586
49253583@N02	1294	28	1304071266	1304071266	1	3	0
49503076502@N01	1295	11	896623200	896623200	1	1	0
49503126065@N01	1296	13	1386037042	1386037042	1	2	0
49503126065@N01	1296	16	1386046759	1386046759	1	2	0
49998283@N00	1297	12	1209452928	1209452928	1	3	0
49998283@N00	1297	13	1209430260	1209452192	26	3	21932
49998283@N00	1297	28	1209452579	1209452579	1	3	0
49998283@N00	1298	2	1209609222	1209609222	1	4	0
49998283@N00	1298	11	1209602145	1209607952	7	4	5807
49998283@N00	1298	20	1209608280	1209608720	2	4	440
49998283@N00	1298	28	1209607463	1209607463	1	4	0
50375509@N00	1299	2	1384493861	1384493861	1	1	0
50375509@N00	1300	7	1391748914	1391748914	1	1	0
50422902@N07	1301	28	1337221500	1337221500	1	1	0
50746716@N06	1302	2	1317977615	1317977615	1	1	0
51035728226@N01	1303	12	1280280156	1280280156	1	1	0
51035765257@N01	1304	2	1283585221	1283585221	1	1	0
51168133@N00	1305	2	1217831584	1217836496	2	5	4912
51168133@N00	1305	10	1217837513	1217840407	5	5	2894
51168133@N00	1305	13	1217835041	1217835194	2	5	153
51168133@N00	1305	16	1217832360	1217832360	1	5	0
51168133@N00	1305	21	1217831626	1217832655	3	5	1029
51207064@N00	1306	15	1150239712	1150240455	2	1	743
51207064@N00	1307	16	1187561263	1187561263	1	1	0
51207064@N00	1308	16	1187996456	1187996793	4	1	337
51207064@N00	1309	20	1190437027	1190437052	2	1	25
51207064@N00	1310	21	1195717004	1195717004	1	1	0
51207064@N00	1311	21	1196674566	1196674566	1	1	0
51207064@N00	1312	15	1199156649	1199156649	1	1	0
51207064@N00	1313	16	1199684354	1199684354	1	1	0
51207064@N00	1314	1	1200550449	1200550516	2	1	67
51207064@N00	1315	16	1203636989	1203636989	1	1	0
51207064@N00	1316	15	1211592886	1211592886	1	1	0
51207064@N00	1317	2	1217645846	1217646458	7	3	612
51207064@N00	1317	16	1217641268	1217641268	1	3	0
51207064@N00	1317	21	1217646513	1217646513	1	3	0
51207064@N00	1318	14	1225504398	1225504398	1	1	0
51207064@N00	1319	20	1227926354	1227926354	1	1	0
51207064@N00	1320	2	1228539063	1228539063	1	1	0
51207064@N00	1321	21	1228809284	1228809470	3	1	186
51207064@N00	1322	2	1234574612	1234574672	4	1	60
51207064@N00	1323	1	1238695224	1238695224	1	1	0
51207064@N00	1324	2	1387918858	1387919076	2	3	218
51207064@N00	1324	12	1387918571	1387919147	3	3	576
51207064@N00	1324	20	1387918664	1387918664	1	3	0
51272891@N00	1325	2	1184496856	1184497062	2	2	206
51272891@N00	1325	21	1184496414	1184496414	1	2	0
52043939@N00	1326	10	1219989964	1219991412	24	1	1448
52043939@N00	1327	10	1252852204	1252852204	1	1	0
52043939@N00	1328	9	1277972631	1277973498	15	1	867
52043939@N00	1329	19	1292745571	1292745690	2	1	119
52043939@N00	1330	2	1314073893	1314074614	16	1	721
52043939@N00	1331	10	1325730298	1325730377	3	1	79
52043939@N00	1332	10	1379653896	1379653896	1	1	0
52686644@N04	1333	20	1330244970	1330245093	2	1	123
52686644@N04	1334	12	1335580283	1335582361	2	1	2078
52686644@N04	1335	2	1341036726	1341036728	4	2	2
52686644@N04	1335	12	1341025786	1341032147	30	2	6361
52686644@N04	1336	1	1344326190	1344326205	2	5	15
52686644@N04	1336	12	1344325261	1344325806	9	5	545
52686644@N04	1336	16	1344325647	1344325647	1	5	0
52686644@N04	1336	20	1344320086	1344320623	3	5	537
52686644@N04	1336	28	1344323896	1344323896	1	5	0
52686644@N04	1337	28	1356856642	1356856642	1	1	0
52686644@N04	1338	1	1361668061	1361668061	1	1	0
52721565@N00	1339	19	1384064385	1384064385	1	1	0
52947246@N00	1340	13	1079487218	1079489661	5	1	2443
52947246@N00	1341	13	1099630591	1099632413	2	1	1822
52947246@N00	1342	13	1157183421	1157183421	1	1	0
53016579@N00	1343	15	1322883216	1322883216	1	1	0
53016579@N00	1344	10	1340079514	1340079514	1	2	0
53016579@N00	1344	15	1340060283	1340060502	2	2	219
53016579@N00	1345	10	1377671521	1377671521	1	1	0
53579671@N08	1346	11	1313730604	1313731860	8	2	1256
53579671@N08	1346	20	1313728209	1313728209	1	2	0
53627666@N00	1347	13	1171807781	1171807781	2	1	0
53627666@N00	1348	13	1171875225	1171875226	2	1	1
53627666@N00	1349	13	1172116289	1172144968	5	2	28679
53627666@N00	1349	21	1172139916	1172139916	2	2	0
53627666@N00	1350	7	1172944807	1172944807	1	2	0
53627666@N00	1350	13	1172921124	1172921124	1	2	0
53627666@N00	1351	7	1173011015	1173011015	1	2	0
53627666@N00	1351	13	1173012706	1173012706	1	2	0
53627666@N00	1352	19	1174561174	1174561174	1	1	0
53627666@N00	1353	19	1176213244	1176213244	1	1	0
53650733@N06	1354	13	1372823671	1372825852	7	2	2181
53650733@N06	1354	29	1372835091	1372835091	1	2	0
53650733@N06	1355	1	1372908309	1372908641	3	1	332
53650733@N06	1356	29	1373258530	1373259653	5	1	1123
53650733@N06	1357	26	1373342386	1373342448	2	1	62
53650733@N06	1358	29	1373421677	1373431622	3	1	9945
53933526@N02	1359	19	1384663455	1384663455	1	2	0
53933526@N02	1359	25	1384675848	1384675848	1	2	0
54133975@N08	1360	20	1327316282	1327316282	1	1	0
54133975@N08	1361	1	1327408177	1327408417	2	1	240
54444377@N00	1362	15	1382243689	1382243689	1	1	0
54444377@N00	1363	13	1384645723	1384648268	4	1	2545
54458860@N00	1364	24	1263075071	1263075071	1	1	0
54458860@N00	1365	2	1264818516	1264818516	1	2	0
54458860@N00	1365	21	1264821792	1264821792	1	2	0
54458860@N00	1366	2	1266014643	1266014643	1	1	0
54458860@N00	1367	15	1272844844	1272844844	1	1	0
54458860@N00	1368	15	1273220570	1273220570	1	1	0
54549576@N00	1369	19	1242811359	1242811476	6	1	117
54549576@N00	1370	19	1295931365	1295931365	1	1	0
54799099@N00	1371	2	1189205068	1189205068	1	1	0
55329285@N05	1372	10	1291096664	1291097742	3	1	1078
55329285@N05	1373	10	1292200660	1292201626	15	1	966
55329285@N05	1374	10	1295416706	1295420293	9	1	3587
55329285@N05	1375	9	1295504298	1295504355	3	2	57
55329285@N05	1375	10	1295504204	1295504263	4	2	59
55329285@N05	1376	12	1295608731	1295625886	43	1	17155
55329285@N05	1377	10	1296193387	1296193466	4	1	79
55329285@N05	1378	10	1297042747	1297043031	2	2	284
55329285@N05	1378	15	1297040439	1297040868	3	2	429
55329285@N05	1379	15	1297389543	1297392639	22	1	3096
55329285@N05	1380	9	1297820041	1297820352	10	2	311
55329285@N05	1380	10	1297819846	1297825316	80	2	5470
55329285@N05	1381	10	1298094104	1298094651	4	2	547
55329285@N05	1381	15	1298096776	1298097856	5	2	1080
55329285@N05	1382	10	1298875589	1298883861	7	1	8272
55329285@N05	1383	9	1298947956	1298948312	5	3	356
55329285@N05	1383	10	1298948455	1298948455	1	3	0
55329285@N05	1383	15	1298955449	1298974605	17	3	19156
55329285@N05	1384	10	1299025862	1299043707	10	1	17845
55329285@N05	1385	10	1299114497	1299127398	10	2	12901
55329285@N05	1385	15	1299137723	1299139461	10	2	1738
55329285@N05	1386	15	1299817807	1299828334	30	1	10527
55329285@N05	1387	10	1300763432	1300766055	17	1	2623
55329285@N05	1388	10	1301015439	1301020010	20	1	4571
55329285@N05	1389	10	1301720581	1301720615	2	1	34
55329285@N05	1390	9	1302160765	1302160779	2	1	14
55329285@N05	1391	10	1305882802	1305899067	60	1	16265
55329285@N05	1392	10	1306995755	1306996375	8	2	620
55329285@N05	1392	11	1307007615	1307010160	12	2	2545
55329285@N05	1393	9	1307250575	1307251815	16	1	1240
55329285@N05	1394	10	1308124144	1308124718	7	1	574
55329285@N05	1395	22	1309253837	1309270781	15	1	16944
55329285@N05	1396	10	1313391029	1313391804	16	1	775
55329285@N05	1397	10	1315716798	1315716798	1	1	0
55329285@N05	1398	10	1315788714	1315797473	66	1	8759
55329285@N05	1399	10	1315883767	1315886215	8	1	2448
55329285@N05	1400	1	1316002303	1316013148	26	3	10845
55329285@N05	1400	9	1315970196	1315970780	4	3	584
55329285@N05	1400	10	1315981249	1315995018	20	3	13769
55329285@N05	1401	10	1316065262	1316066276	3	1	1014
55329285@N05	1402	10	1326684251	1326693497	3	1	9246
55329285@N05	1403	10	1326766672	1326778691	6	1	12019
55329285@N05	1404	10	1326853103	1326860743	5	1	7640
55329285@N05	1405	10	1326943263	1326950678	3	1	7415
55329285@N05	1406	10	1327025905	1327029895	2	1	3990
55329285@N05	1407	10	1327464235	1327468865	5	1	4630
55329285@N05	1408	10	1331016694	1331026085	51	1	9391
55329285@N05	1409	10	1331097349	1331099955	12	1	2606
55329285@N05	1410	10	1331178780	1331195415	19	1	16635
55329285@N05	1411	10	1331518404	1331520786	30	1	2382
55329285@N05	1412	10	1332227305	1332230436	56	1	3131
55329285@N05	1413	10	1332483718	1332490394	82	1	6676
55377698@N00	1414	1	1224288589	1224288589	1	2	0
55377698@N00	1414	16	1224286103	1224287043	2	2	940
55377698@N00	1415	13	1224366169	1224368068	3	1	1899
55898913@N04	1416	1	1328216407	1328231211	2	5	14804
55898913@N04	1416	2	1328237822	1328238081	5	5	259
55898913@N04	1416	6	1328257136	1328257136	1	5	0
55898913@N04	1416	16	1328232137	1328232853	4	5	716
55898913@N04	1416	26	1328240125	1328242495	7	5	2370
55898913@N04	1417	1	1328306665	1328306665	1	1	0
55915075@N05	1418	13	1192626836	1192626836	1	1	0
55915075@N05	1419	13	1192663038	1192663038	1	1	0
56053592@N00	1420	1	1367173985	1367173985	1	1	0
56116019@N00	1421	2	1125710498	1125710498	1	1	0
56335302@N00	1422	15	1320992605	1320992605	1	1	0
56339323@N00	1423	26	1269567274	1269567280	2	1	6
56355370@N00	1424	13	1353969518	1353969518	1	1	0
56658926@N08	1425	13	1304143565	1304143565	1	2	0
56658926@N08	1425	20	1304149831	1304149831	1	2	0
56846157@N00	1426	10	1369791152	1369791641	5	5	489
56846157@N00	1426	11	1369801155	1369801278	2	5	123
56846157@N00	1426	15	1369793062	1369794592	3	5	1530
56846157@N00	1426	16	1369802642	1369802642	1	5	0
56846157@N00	1426	21	1369803423	1369803548	3	5	125
56889160@N00	1427	19	1379270720	1379270720	1	1	0
56889160@N00	1428	16	1379356544	1379356544	1	1	0
56889878@N03	1429	2	1344305030	1344305030	1	3	0
56889878@N03	1429	12	1344328071	1344328071	1	3	0
56889878@N03	1429	28	1344310529	1344310529	1	3	0
56889878@N03	1430	2	1344392014	1344392014	1	1	0
56889878@N03	1431	1	1344525152	1344525152	1	2	0
56889878@N03	1431	6	1344507269	1344507269	1	2	0
56889878@N03	1432	2	1344570669	1344570669	1	1	0
56889878@N03	1433	22	1344678526	1344678526	1	1	0
57058232@N02	1434	1	1373797199	1373797199	1	2	0
57058232@N02	1434	12	1373797693	1373797693	1	2	0
57058232@N02	1435	25	1373953394	1373953394	1	1	0
57058232@N02	1436	25	1374031941	1374032012	3	1	71
57058232@N02	1437	25	1374111798	1374125993	2	1	14195
57071639@N00	1438	21	1235957218	1235957218	1	1	0
57386290@N00	1439	10	1316232861	1316232861	1	1	0
57474170@N05	1440	16	1357355717	1357355717	1	1	0
57474170@N05	1441	2	1357450485	1357474444	4	4	23959
57474170@N05	1441	19	1357466542	1357467089	32	4	547
57474170@N05	1441	20	1357474872	1357476240	10	4	1368
57474170@N05	1441	21	1357450478	1357450478	1	4	0
57511216@N04	1442	24	1350705640	1350709605	2	1	3965
57774948@N04	1443	2	1382761651	1382761651	1	1	0
57879122@N00	1444	2	1275187055	1275200521	2	4	13466
57879122@N00	1444	16	1275189311	1275199946	4	4	10635
57879122@N00	1444	21	1275192183	1275192183	1	4	0
57879122@N00	1444	28	1275203625	1275203625	1	4	0
57879122@N00	1445	13	1329540404	1329540404	1	2	0
57879122@N00	1445	16	1329527950	1329529573	3	2	1623
57879122@N00	1446	15	1329617233	1329617233	1	2	0
57879122@N00	1446	20	1329635220	1329635773	2	2	553
57899800@N00	1447	15	1352078744	1352078908	8	1	164
57899800@N00	1448	16	1354579126	1354579126	1	1	0
57899800@N00	1449	11	1397792476	1397792476	1	1	0
57925378@N06	1450	12	1351504109	1351504109	1	1	0
57979713@N03	1451	28	1299778636	1299778636	1	1	0
58366288@N07	1452	11	1336177320	1336177320	1	1	0
58502702@N03	1453	21	1299243612	1299243612	1	1	0
58502702@N03	1454	22	1336917604	1336917609	4	1	5
59002912@N08	1455	26	1343235725	1343237636	11	2	1911
59002912@N08	1455	28	1343235813	1343235925	4	2	112
59002912@N08	1456	13	1345000573	1345000766	6	1	193
59271446@N00	1457	19	1235264101	1235264101	1	1	0
59595694@N08	1458	28	1326201995	1326201995	1	1	0
59774354@N00	1459	14	1162710000	1162710000	1	1	0
60006733@N05	1460	22	1299133218	1299133218	1	1	0
60006733@N05	1461	26	1311288930	1311288973	2	1	43
60006733@N05	1462	13	1330750357	1330752525	3	1	2168
60006733@N05	1463	27	1331780973	1331780973	1	1	0
60305812@N05	1464	1	993909600	993909600	1	1	0
60576086@N00	1465	11	1226151744	1226155548	32	1	3804
60576086@N00	1466	2	1226717195	1226718107	5	1	912
60576086@N00	1467	11	1226751350	1226763468	18	1	12118
60778003@N00	1468	13	1178251106	1178252983	7	1	1877
60778003@N00	1469	13	1222830146	1222830146	1	1	0
60992359@N05	1470	13	1188710318	1188710318	1	1	0
61132483@N00	1471	19	1183947289	1183947289	1	1	0
61132483@N00	1472	12	1184048552	1184048552	1	1	0
61283368@N00	1473	20	1376167088	1376168335	3	1	1247
61283368@N00	1474	20	1376255427	1376255427	1	1	0
61753503@N00	1475	19	1253633576	1253633576	1	1	0
62136333@N02	1476	2	1035416153	1035430720	9	1	14567
62136333@N02	1477	2	1035504811	1035522955	15	1	18144
62136333@N02	1478	2	1194736225	1194736225	1	2	0
62136333@N02	1478	19	1194759833	1194760628	22	2	795
62136333@N02	1479	2	1194841747	1194843768	19	1	2021
62376436@N00	1480	1	1255817356	1255817356	1	1	0
62457680@N00	1481	12	1340703147	1340703147	1	1	0
62525091@N00	1482	9	1184907941	1184907941	1	1	0
62525091@N00	1483	9	1186473380	1186473380	1	1	0
62525091@N00	1484	9	1187178600	1187178956	2	1	356
62525091@N00	1485	9	1187260774	1187265028	4	1	4254
62798459@N00	1486	16	1305429931	1305429931	1	1	0
62798459@N00	1487	20	1329390923	1329390923	1	1	0
62798459@N00	1488	20	1333452222	1333452222	1	1	0
62798459@N00	1489	16	1351821900	1351821900	1	1	0
62798459@N00	1490	16	1356135801	1356135801	1	1	0
62798459@N00	1491	1	1376980159	1376980528	2	2	369
62798459@N00	1491	21	1376981997	1376982058	2	2	61
62798459@N00	1492	2	1378352445	1378352445	1	1	0
62798459@N00	1493	2	1378609792	1378609792	1	2	0
62798459@N00	1493	16	1378607948	1378610433	4	2	2485
62798459@N00	1494	20	1380879801	1380887543	2	2	7742
62798459@N00	1494	28	1380878661	1380879166	2	2	505
62798459@N00	1495	8	1397008640	1397008640	1	3	0
62798459@N00	1495	12	1397013148	1397013613	2	3	465
62798459@N00	1495	16	1397004074	1397015943	4	3	11869
62993924@N00	1496	2	1320546719	1320546719	1	2	0
62993924@N00	1496	16	1320547806	1320547806	1	2	0
62993924@N00	1497	16	1320639132	1320639132	1	1	0
63068627@N00	1498	17	1178067776	1178067776	1	1	0
63252722@N00	1499	16	1335729950	1335729950	1	2	0
63252722@N00	1499	28	1335745473	1335745473	1	2	0
63252722@N00	1500	28	1335806945	1335806945	1	1	0
63252722@N00	1501	12	1335840536	1335840536	1	1	0
63457884@N04	1502	17	1334272431	1334290021	4	1	17590
63457884@N04	1503	17	1334360619	1334360619	1	1	0
63457884@N04	1504	13	1334535193	1334535333	2	1	140
63457884@N04	1505	2	1335081544	1335081544	1	1	0
63458311@N00	1506	13	1217816064	1217816064	1	1	0
63651050@N00	1507	1	1353648337	1353648340	4	3	3
63651050@N00	1507	11	1353652816	1353652816	2	3	0
63651050@N00	1507	13	1353645630	1353645630	1	3	0
63974928@N00	1508	2	1260925181	1260925407	5	1	226
63974928@N00	1509	2	1361914644	1361914644	1	2	0
63974928@N00	1509	21	1361914645	1361914645	1	2	0
63974928@N00	1510	21	1362279145	1362279145	1	1	0
63999590@N00	1511	15	1242247764	1242247764	1	2	0
63999590@N00	1511	26	1242241284	1242245775	4	2	4491
64816608@N00	1512	11	1208413861	1208413861	1	1	0
64816608@N00	1513	26	1210037511	1210037626	2	1	115
64830478@N03	1514	26	1384654488	1384662156	3	1	7668
64865208@N00	1515	28	1249772019	1249772019	1	1	0
64865208@N00	1516	15	1249804777	1249804777	1	1	0
65072601@N00	1517	19	1113966556	1113974296	2	1	7740
65244239@N00	1518	19	1159599013	1159599013	1	3	0
65244239@N00	1518	25	1159603835	1159603835	1	3	0
65244239@N00	1518	26	1159604442	1159604442	1	3	0
65331856@N00	1519	7	1129448160	1129448160	1	1	0
65331856@N00	1520	20	1137393707	1137393707	1	1	0
65331856@N00	1521	26	1160272873	1160276860	3	1	3987
65331856@N00	1522	21	1195899849	1195899849	1	1	0
65393953@N03	1523	11	1308109507	1308109507	1	1	0
65393953@N03	1524	13	1347673007	1347674195	4	1	1188
65393953@N03	1525	10	1353118259	1353120864	8	1	2605
65393953@N03	1526	25	1369446749	1369446749	1	2	0
65393953@N03	1526	26	1369448444	1369448444	1	2	0
65698233@N00	1527	29	1268687715	1268687715	1	1	0
65849099@N00	1528	21	1184489871	1184489871	1	1	0
66058127@N00	1529	16	1177990629	1177990629	1	1	0
66367850@N00	1530	2	1249972714	1249973561	10	1	847
66656285@N00	1531	19	1346823141	1346823141	1	1	0
66947039@N00	1532	2	1216741183	1216741183	1	1	0
66947039@N00	1533	13	1216841391	1216843240	4	1	1849
66994036@N00	1534	26	1170128067	1170128067	1	1	0
66994036@N00	1535	1	1175662348	1175662348	1	2	0
66994036@N00	1535	15	1175662301	1175662301	1	2	0
66994036@N00	1536	26	1217479383	1217479383	1	1	0
66994036@N00	1537	10	1251869319	1251869496	2	2	177
66994036@N00	1537	25	1251868260	1251868410	2	2	150
67008765@N00	1538	25	1219810371	1219810371	1	2	0
67008765@N00	1538	26	1219812527	1219812537	2	2	10
67008765@N00	1539	26	1243044640	1243050706	132	1	6066
67258954@N00	1540	21	1293600717	1293600717	1	1	0
67258954@N00	1541	26	1293679803	1293679803	1	1	0
67258954@N00	1542	15	1305948627	1305948627	1	1	0
67258954@N00	1543	16	1305984431	1305984431	1	1	0
67258954@N00	1544	15	1397910066	1397910066	1	1	0
67265930@N00	1545	7	1198648070	1198648070	1	1	0
68026101@N00	1546	7	1162644314	1162644369	3	1	55
68493542@N00	1547	20	1350424624	1350424624	1	1	0
68497070@N00	1548	15	1230095164	1230095164	1	1	0
68497070@N00	1549	16	1258766402	1258766528	2	1	126
68497070@N00	1550	15	1258804580	1258804580	1	1	0
68537341@N00	1551	21	1209187497	1209188442	5	1	945
68688301@N00	1552	2	1169983454	1169983454	1	1	0
68791731@N00	1553	1	1206243046	1206243090	4	2	44
68791731@N00	1553	26	1206240172	1206240193	4	2	21
68992643@N00	1554	14	1200735138	1200735138	1	1	0
69105772@N03	1555	21	1343375676	1343377182	2	1	1506
69105772@N03	1556	2	1357319917	1357319917	1	2	0
69105772@N03	1556	22	1357319910	1357319910	1	2	0
69105772@N03	1557	16	1357645597	1357645597	1	1	0
69959962@N00	1558	11	1273954698	1273954759	2	1	61
69984505@N07	1559	10	1374037848	1374049214	4	1	11366
70284683@N06	1560	8	1203577425	1203580053	5	3	2628
70284683@N06	1560	16	1203581616	1203581616	1	3	0
70284683@N06	1560	21	1203581469	1203581545	4	3	76
70284683@N06	1561	19	1204421266	1204421360	2	1	94
70284683@N06	1562	19	1206127389	1206127389	1	1	0
70284683@N06	1563	2	1226995798	1226995798	1	2	0
70284683@N06	1563	21	1226996009	1226996009	1	2	0
70284683@N06	1564	2	1236224824	1236229696	3	1	4872
70284683@N06	1565	20	1242705331	1242705336	2	1	5
70284683@N06	1566	20	1253187211	1253193116	4	1	5905
70284683@N06	1567	8	1267362000	1267362000	40	1	0
70284683@N06	1568	8	1270040400	1270040400	1	1	0
70284683@N06	1569	20	1272340046	1272341522	4	1	1476
70284683@N06	1570	8	1285211761	1285211761	1	1	0
70284683@N06	1571	8	1285293004	1285293040	8	1	36
70284683@N06	1572	8	1287634336	1287634337	2	1	1
70284683@N06	1573	2	1290517216	1290517223	8	1	7
70284683@N06	1574	2	1326373893	1326373893	1	1	0
70544918@N00	1575	11	1291282454	1291288257	3	1	5803
70544918@N00	1576	16	1295474355	1295474355	1	1	0
70544918@N00	1577	1	1296112614	1296112614	1	1	0
70544918@N00	1578	11	1297242772	1297247071	4	1	4299
70544918@N00	1579	20	1297405364	1297405364	1	1	0
70544918@N00	1580	11	1297910143	1297910143	1	1	0
70544918@N00	1581	21	1298011752	1298015197	2	1	3445
70544918@N00	1582	2	1298288719	1298288719	1	1	0
70544918@N00	1583	2	1298358899	1298358899	1	1	0
70544918@N00	1584	16	1298441224	1298450965	3	1	9741
70544918@N00	1585	1	1299483305	1299483305	1	1	0
70544918@N00	1586	21	1299570138	1299570138	1	1	0
70544918@N00	1587	20	1299759925	1299759925	1	1	0
70544918@N00	1588	2	1299825097	1299825499	2	1	402
70544918@N00	1589	16	1300263006	1300263006	1	1	0
70544918@N00	1590	2	1300674155	1300674155	1	1	0
70544918@N00	1591	12	1300766198	1300766198	1	1	0
70544918@N00	1592	20	1300934119	1300934119	1	1	0
70544918@N00	1593	16	1301009925	1301019546	2	1	9621
70544918@N00	1594	16	1301559789	1301559789	1	1	0
70544918@N00	1595	15	1301723725	1301723725	1	1	0
70544918@N00	1596	14	1301995636	1301995636	1	1	0
70544918@N00	1597	16	1302059402	1302059402	1	1	0
70544918@N00	1598	20	1302164839	1302164839	1	1	0
70544918@N00	1599	11	1302599410	1302599410	1	1	0
70544918@N00	1600	12	1302656680	1302656680	1	1	0
70544918@N00	1601	12	1302822806	1302822806	1	1	0
70544918@N00	1602	1	1303114131	1303114131	1	1	0
70544918@N00	1603	28	1303372660	1303372660	1	1	0
70544918@N00	1604	12	1303773089	1303773089	1	1	0
70544918@N00	1605	12	1305154782	1305154782	1	1	0
70544918@N00	1606	12	1305698571	1305698571	1	1	0
70544918@N00	1607	12	1306402815	1306402815	1	1	0
70544918@N00	1608	11	1306578271	1306578271	1	1	0
70544918@N00	1609	21	1307617072	1307617072	1	1	0
70544918@N00	1610	12	1308115599	1308115599	1	1	0
70544918@N00	1611	20	1308574285	1308574285	1	1	0
70544918@N00	1612	15	1308913482	1308917775	2	1	4293
70544918@N00	1613	15	1308973332	1308977242	2	1	3910
70544918@N00	1614	12	1309488890	1309488890	1	1	0
70544918@N00	1615	2	1318964885	1318964885	1	1	0
70544918@N00	1616	12	1321493768	1321493768	1	1	0
70544918@N00	1617	15	1323572713	1323572850	2	1	137
70544918@N00	1618	12	1323837002	1323837119	2	1	117
70544918@N00	1619	11	1323943082	1323943082	1	1	0
70544918@N00	1620	1	1324607177	1324611046	2	1	3869
70544918@N00	1621	12	1326844485	1326844485	1	1	0
[truncated: 750 more rows]
