# Supplementary material for: Enabling personalized smart tourism with location-based social networks
Source: PeerJ Comput Sci. 2024 Oct 8;10:e2375. doi: 10.7717/peerj-cs.2375 (PMC11623078; doi:10.7717/peerj-cs.2375)
Supplement: Supplemental Information 5 [file peerj-cs-10-2375-s005.csv]

userID	trajID	poiID	startTime	endTime	#photo	trajLen	poiDuration
10297518@N00	1	20	1277719324	1277720832	6	1	1508
10307040@N08	2	6	1382608644	1382608644	1	4	0
10307040@N08	2	8	1382607812	1382607812	1	4	0
10307040@N08	2	21	1382607761	1382607774	2	4	13
10307040@N08	2	22	1382607879	1382608628	9	4	749
10340578@N06	3	3	1364289118	1364289118	1	3	0
10340578@N06	3	21	1364286248	1364287231	8	3	983
10340578@N06	3	22	1364289081	1364289091	2	3	10
10340578@N06	4	1	1364432096	1364432096	1	3	0
10340578@N06	4	2	1364431716	1364431934	6	3	218
10340578@N06	4	8	1364447207	1364448333	10	3	1126
10422365@N03	5	24	1302060364	1302060364	1	1	0
10422365@N03	6	8	1302406813	1302406813	1	1	0
10422365@N03	7	7	1350183775	1350184013	2	1	238
11354044@N05	8	2	1337843092	1337843092	1	4	0
11354044@N05	8	12	1337824801	1337826088	3	4	1287
11354044@N05	8	15	1337819689	1337819689	1	4	0
11354044@N05	8	22	1337809353	1337812401	3	4	3048
11354044@N05	9	23	1337934598	1337934598	1	1	0
115391424@N05	10	12	1394337977	1394339438	9	1	1461
115391424@N05	11	1	1395539024	1395539784	19	2	760
115391424@N05	11	2	1395538620	1395541062	20	2	2442
115391424@N05	12	1	1398553165	1398556233	12	2	3068
115391424@N05	12	2	1398553662	1398557713	47	2	4051
11939556@N00	13	26	1355756139	1355756139	1	1	0
12002368@N08	14	22	1312268026	1312268026	1	1	0
12002368@N08	15	8	1345003332	1345003332	1	1	0
12173213@N00	16	5	1322203039	1322203039	1	1	0
12173213@N00	17	5	1323155123	1323155212	5	1	89
123434952@N02	18	8	1384404282	1384409441	6	2	5159
123434952@N02	18	20	1384398360	1384398360	1	2	0
12384872@N08	19	8	1374798395	1374798395	1	1	0
12452841@N00	20	20	1324897657	1324897703	2	1	46
12452841@N00	21	20	1325017611	1325017685	2	2	74
12452841@N00	21	27	1325022901	1325022901	1	2	0
12452841@N00	22	21	1397807372	1397814456	2	1	7084
12452841@N00	23	20	1397866441	1397866532	6	3	91
12452841@N00	23	21	1397876838	1397902617	12	3	25779
12452841@N00	23	24	1397876539	1397876729	3	3	190
12452841@N00	24	3	1397983299	1397983661	2	5	362
12452841@N00	24	10	1397982781	1397982939	2	5	158
12452841@N00	24	20	1397985505	1397985584	2	5	79
12452841@N00	24	21	1397986884	1397987112	8	5	228
12452841@N00	24	23	1397984616	1397984616	1	5	0
12452841@N00	25	21	1398077994	1398077994	1	1	0
12452841@N00	26	20	1398128461	1398137765	18	2	9304
12452841@N00	26	21	1398124403	1398127373	8	2	2970
12455012@N00	27	20	1311748053	1311748226	2	1	173
12455012@N00	28	6	1312026309	1312028158	3	1	1849
12505664@N00	29	20	1378790537	1378790537	1	1	0
12505664@N00	30	20	1380086334	1380086334	1	1	0
12527903@N00	31	6	1245560025	1245560025	1	2	0
12527903@N00	31	15	1245549721	1245551008	3	2	1287
12767075@N02	32	6	1372816562	1372816562	1	1	0
12810816@N08	33	7	1386385462	1386401987	4	1	16525
12873985@N00	34	26	1382765051	1382765276	2	1	225
13101664@N03	35	26	1365148952	1365149426	5	1	474
13322960@N00	36	6	1290159273	1290162729	12	2	3456
13322960@N00	36	8	1290137038	1290149188	29	2	12150
13322960@N00	37	6	1290211663	1290211777	2	1	114
13715300@N06	38	24	1220834412	1220834412	1	1	0
13715300@N06	39	8	1221020929	1221024907	77	1	3978
13715300@N06	40	4	1221121665	1221130880	28	1	9215
13897419@N02	41	16	1362093960	1362101520	9	1	7560
13991984@N05	42	8	1367378512	1367378512	1	1	0
14003952@N04	43	5	1364953426	1364953570	12	3	144
14003952@N04	43	6	1364929356	1364954818	31	3	25462
14003952@N04	43	20	1364939671	1364957670	6	3	17999
14224905@N08	44	8	1272521724	1272522967	2	1	1243
14224905@N08	45	8	1359960236	1359960236	1	1	0
14674202@N04	46	6	1304150404	1304150404	1	1	0
15308437@N00	47	26	1332988296	1332988296	1	1	0
15308437@N00	48	26	1333584705	1333584705	1	1	0
15308437@N00	49	26	1341461178	1341461178	1	1	0
15702545@N00	50	18	1239453641	1239453641	1	1	0
16501075@N00	51	1	1319333095	1319333095	1	2	0
16501075@N00	51	2	1319333204	1319333286	2	2	82
17155295@N00	52	8	1239064015	1239069227	9	1	5212
17267375@N05	53	20	1345188452	1345188452	1	1	0
17407749@N00	54	1	1099198809	1099198809	1	1	0
17407749@N00	55	22	1112660700	1112660792	3	1	92
17407749@N00	56	22	1112695746	1112695929	3	1	183
17407749@N00	57	5	1136632822	1136632822	1	1	0
17407749@N00	58	8	1144551849	1144555560	4	1	3711
17407749@N00	59	5	1146289797	1146289797	1	1	0
17407749@N00	60	20	1152762464	1152762464	1	1	0
17407749@N00	61	21	1152871609	1152871609	1	1	0
17691489@N06	62	22	1177205477	1177205477	1	1	0
17691489@N06	63	26	1181973601	1181973601	1	1	0
17691489@N06	64	24	1189829660	1189829660	1	1	0
17757546@N00	65	6	1211234200	1211234200	1	1	0
17835110@N00	66	1	1216255816	1216257003	8	1	1187
19544554@N00	67	6	1153018901	1153046218	64	1	27317
20448026@N00	68	20	1265415049	1265415049	1	1	0
21147679@N08	69	20	1380973189	1380973189	1	3	0
21147679@N08	69	22	1380966893	1380966893	1	3	0
21147679@N08	69	23	1380959135	1380959949	2	3	814
21147679@N08	70	28	1381012798	1381012798	1	1	0
21147679@N08	71	22	1383130729	1383130729	1	1	0
21225669@N00	72	6	1154489699	1154493621	7	1	3922
21334807@N00	73	1	1352032756	1352032756	1	1	0
21442750@N07	74	5	1293947244	1293958195	11	1	10951
21442750@N07	75	20	1294119321	1294119869	4	2	548
21442750@N07	75	24	1294111472	1294111590	2	2	118
21442750@N07	76	26	1296880152	1296880190	3	1	38
21550108@N02	77	2	1233058313	1233058313	1	1	0
21772716@N03	78	8	1395976779	1395976779	1	1	0
21872605@N00	79	3	1372318832	1372318832	1	2	0
21872605@N00	79	22	1372318593	1372321444	5	2	2851
21872605@N00	80	20	1372460741	1372460741	1	1	0
21903607@N04	81	5	1313496704	1313496704	1	1	0
21929939@N06	82	20	1345032949	1345032949	1	1	0
22087824@N00	83	8	1239397260	1239398760	5	3	1500
22087824@N00	83	17	1239394500	1239394680	3	3	180
22087824@N00	83	20	1239390271	1239424320	2	3	34049
22326777@N06	84	1	1333945830	1333945830	1	2	0
22326777@N06	84	8	1333950708	1333955765	3	2	5057
22613977@N04	85	1	1234229179	1234229199	6	2	20
22613977@N04	85	2	1234229187	1234229187	1	2	0
22669489@N00	86	1	1307508930	1307510943	7	5	2013
22669489@N00	86	8	1307503642	1307503801	4	5	159
22669489@N00	86	20	1307521037	1307521037	1	5	0
22669489@N00	86	21	1307522802	1307523125	3	5	323
22669489@N00	86	22	1307515419	1307517310	7	5	1891
22765417@N06	87	18	1289699933	1289699967	2	1	34
22765417@N06	88	18	1300488140	1300488140	1	1	0
22765417@N06	89	23	1300596304	1300596304	1	1	0
22765417@N06	90	18	1318129766	1318130264	5	1	498
22765417@N06	91	18	1325205225	1325205419	3	1	194
22765417@N06	92	3	1325648291	1325648319	2	2	28
22765417@N06	92	15	1325643527	1325646249	15	2	2722
22765417@N06	93	3	1327813675	1327813675	1	2	0
22765417@N06	93	22	1327812210	1327813744	19	2	1534
22765417@N06	94	15	1328996941	1328998908	8	1	1967
22765417@N06	95	18	1330827194	1330827202	2	1	8
22765417@N06	96	15	1333239292	1333239292	1	1	0
22765417@N06	97	15	1333884173	1333884173	1	1	0
22765417@N06	98	15	1334060895	1334060895	1	1	0
22765417@N06	99	15	1334972003	1334978606	8	1	6603
22765417@N06	100	15	1338855847	1338856245	2	1	398
22765417@N06	101	8	1345343404	1345343410	2	1	6
22765417@N06	102	15	1347138527	1347141444	8	1	2917
22765417@N06	103	15	1350769728	1350773437	16	1	3709
22765417@N06	104	7	1351925712	1351936340	4	1	10628
22765417@N06	105	15	1356137237	1356140699	9	1	3462
22765417@N06	106	15	1366525482	1366527860	4	1	2378
22765417@N06	107	15	1375499602	1375499789	2	1	187
22765417@N06	108	15	1376171259	1376174626	6	1	3367
22765417@N06	109	25	1388722095	1388722410	3	1	315
22765417@N06	110	18	1393634779	1393637954	4	1	3175
22765417@N06	111	25	1394241520	1394245462	11	1	3942
22765417@N06	112	15	1395438417	1395444442	12	1	6025
22783145@N04	113	20	1258249867	1258249867	1	1	0
22896220@N05	114	27	1378607535	1378607535	1	1	0
23063899@N07	115	22	1303040383	1303040383	1	1	0
23063899@N07	116	5	1309580482	1309580482	1	1	0
23063899@N07	117	1	1321405001	1321405001	1	1	0
23090753@N06	118	6	1317605589	1317623287	26	1	17698
23090753@N06	119	6	1317661243	1317661243	1	1	0
23090753@N06	120	6	1317690475	1317691679	9	1	1204
23204349@N00	121	6	1239343707	1239346802	33	1	3095
23204349@N00	122	8	1239415085	1239415945	4	1	860
23386158@N00	123	24	1351906766	1351907368	2	1	602
23562237@N00	124	21	1242025309	1242025370	2	1	61
23562237@N00	125	5	1254595907	1254595907	1	1	0
23614242@N00	126	20	1195815140	1195815140	1	1	0
23850658@N06	127	20	1359595711	1359595711	1	1	0
23850658@N06	128	5	1385608450	1385608450	1	1	0
24328671@N07	129	16	1372917986	1372917986	1	1	0
24484507@N00	130	1	1178954577	1178955014	2	1	437
24484507@N00	131	5	1179055658	1179055658	1	1	0
24564553@N08	132	1	1264821801	1264829444	7	1	7643
24649145@N03	133	8	1333775759	1333782593	85	1	6834
24649145@N03	134	20	1333875894	1333875968	3	1	74
24670956@N04	135	11	1210965581	1210965581	1	1	0
24694600@N00	136	21	1298949197	1298949197	1	1	0
24896306@N00	137	1	915109200	915109200	1	1	0
24896306@N00	138	1	1199240973	1199253407	2	1	12434
24896306@N00	139	1	1383457659	1383460962	2	1	3303
25123696@N08	140	20	1288957826	1288957826	1	1	0
25368895@N00	141	26	1345343538	1345343538	1	1	0
25368895@N00	142	26	1349492925	1349492925	1	1	0
25368895@N00	143	8	1353729137	1353731222	4	1	2085
25368895@N00	144	26	1383732256	1383732256	1	1	0
25368895@N00	145	26	1389504776	1389504776	1	1	0
25501326@N02	146	10	1288702823	1288702823	1	1	0
25501326@N02	147	3	1288754245	1288758752	11	2	4507
25501326@N02	147	22	1288751450	1288763536	3	2	12086
25501326@N02	148	6	1294291112	1294291112	1	1	0
25501326@N02	149	7	1320279115	1320298138	12	1	19023
25501326@N02	150	8	1325993522	1325998919	13	1	5397
25501326@N02	151	22	1326188476	1326188489	2	1	13
25501326@N02	152	22	1364012061	1364012061	1	1	0
25549340@N00	153	8	1380949552	1380953832	7	1	4280
25616401@N03	154	26	1385033858	1385033858	1	1	0
25619049@N04	155	24	1319943866	1319943866	1	1	0
25649704@N06	156	26	1211446745	1211446745	1	1	0
25888083@N00	157	25	1211593176	1211593206	2	1	30
25888083@N00	158	7	1212908068	1212908111	2	1	43
25888083@N00	159	7	1224483976	1224483976	1	1	0
25888083@N00	160	16	1230860096	1230860096	1	1	0
25888083@N00	161	7	1248778746	1248778760	3	1	14
25888083@N00	162	25	1251766062	1251766070	2	1	8
25888083@N00	163	5	1260181479	1260181479	1	1	0
25888224@N03	164	26	1337501935	1337502109	4	1	174
26202414@N08	165	26	1301576400	1301576400	1	1	0
26205832@N00	166	26	1384251128	1384251128	1	1	0
26400747@N03	167	6	1263082362	1263082362	1	1	0
26414679@N05	168	4	1292641206	1292666181	40	1	24975
26414679@N05	169	5	1300544479	1300544479	1	2	0
26414679@N05	169	28	1300541141	1300543105	3	2	1964
26456204@N07	170	21	1252737073	1252737073	1	1	0
26678013@N00	171	1	1204946909	1204954156	31	3	7247
26678013@N00	171	2	1204946670	1204946805	4	3	135
26678013@N00	171	28	1204974575	1204974575	1	3	0
26757052@N04	172	24	1348139673	1348139673	1	1	0
26775981@N05	173	21	1310103496	1310103496	1	1	0
26775981@N05	174	5	1321710606	1321710606	1	1	0
26775981@N05	175	26	1366510962	1366510962	1	1	0
26989796@N03	176	20	1303981394	1303981394	1	1	0
27412055@N03	177	28	1397855755	1397855755	1	1	0
27568262@N00	178	6	1196138483	1196146667	11	2	8184
27568262@N00	178	8	1196130506	1196130506	1	2	0
27625765@N00	179	26	1391131774	1391135706	6	1	3932
27889738@N07	180	26	1333250780	1333251903	5	1	1123
27921677@N00	181	5	1205999638	1206001104	5	3	1466
27921677@N00	181	20	1206009167	1206010531	2	3	1364
27921677@N00	181	21	1206013199	1206013199	1	3	0
27921677@N00	182	1	1206063747	1206068041	19	2	4294
27921677@N00	182	2	1206062544	1206076833	8	2	14289
27921677@N00	183	21	1206107545	1206107600	2	1	55
27921677@N00	184	20	1206173911	1206175892	3	1	1981
28085557@N00	185	8	1284251924	1284252199	2	2	275
28085557@N00	185	22	1284255699	1284257101	3	2	1402
28110754@N04	186	26	1383347675	1383348264	4	1	589
28379369@N03	187	26	1356843288	1356843674	3	1	386
28379369@N03	188	26	1357014102	1357014102	1	1	0
28808573@N04	189	4	1356228448	1356247371	5	1	18923
29200401@N03	190	4	1382870944	1382870944	1	1	0
29200401@N03	191	1	1382949951	1382949951	1	1	0
29242611@N05	192	20	1364889878	1364889878	1	1	0
29242611@N05	193	20	1365021798	1365021806	2	1	8
29242611@N05	194	20	1365150880	1365153499	4	1	2619
29242611@N05	195	20	1365197158	1365197158	1	1	0
29298454@N00	196	6	1341368282	1341368282	1	1	0
29298454@N00	197	7	1342775859	1342775859	1	1	0
29298454@N00	198	7	1344244292	1344244292	1	1	0
29298454@N00	199	7	1346401706	1346403252	2	1	1546
29664906@N04	200	6	1311678708	1311678708	1	1	0
29749840@N02	201	20	1346067652	1346073934	8	1	6282
29833755@N08	202	7	1296529932	1296529932	1	1	0
29925521@N06	203	6	1333154728	1333154728	1	1	0
29989965@N00	204	1	1325202404	1325213028	34	5	10624
29989965@N00	204	2	1325201057	1325214451	6	5	13394
29989965@N00	204	8	1325236057	1325237239	5	5	1182
29989965@N00	204	20	1325231365	1325231365	1	5	0
29989965@N00	204	22	1325217824	1325228644	10	5	10820
30021894@N06	205	26	1309580698	1309581489	2	1	791
30099537@N02	206	2	1246477203	1246477203	1	1	0
30125839@N00	207	6	1384903615	1384909179	2	1	5564
30125839@N00	208	20	1385418329	1385418329	1	1	0
30254149@N02	209	6	1364630123	1364630123	1	1	0
30254149@N02	210	8	1364735449	1364735449	1	1	0
30447586@N00	211	7	1360739212	1360739212	1	1	0
30717090@N06	212	1	1255197838	1255204733	13	2	6895
30717090@N06	212	8	1255188373	1255191865	5	2	3492
30788820@N02	213	24	1382181452	1382182528	2	1	1076
30788820@N02	214	24	1382274477	1382274477	1	1	0
30806197@N02	215	6	1366273615	1366273615	1	1	0
30806197@N02	216	15	1366602295	1366602295	1	1	0
30983068@N06	217	24	1369606069	1369606069	1	1	0
30983068@N06	218	20	1369646058	1369652045	3	2	5987
30983068@N06	218	21	1369645633	1369645633	1	2	0
30983068@N06	219	8	1369711428	1369712067	2	2	639
30983068@N06	219	20	1369734920	1369734951	3	2	31
30983068@N06	220	22	1369815671	1369821682	15	1	6011
30983068@N06	221	5	1370070893	1370071403	3	2	510
30983068@N06	221	28	1370075581	1370080189	8	2	4608
30983068@N06	222	6	1370134168	1370134168	1	1	0
30983068@N06	223	28	1370167897	1370167897	1	1	0
30983068@N06	224	6	1370241757	1370241757	1	1	0
31338008@N08	225	21	1339473114	1339473114	1	1	0
31484513@N00	226	24	1289661576	1289661576	1	1	0
31484513@N00	227	21	1289695028	1289695028	1	1	0
31484513@N00	228	7	1293170815	1293170981	2	1	166
31484513@N00	229	1	1293241272	1293241272	1	1	0
31484513@N00	230	21	1293313408	1293313408	1	2	0
31484513@N00	230	25	1293335355	1293335355	1	2	0
31484513@N00	231	28	1299226692	1299234450	2	1	7758
31484513@N00	232	24	1299392408	1299392408	1	1	0
31484513@N00	233	18	1311473994	1311495627	3	1	21633
31484513@N00	234	18	1311594815	1311595077	2	1	262
31484513@N00	235	20	1312688700	1312688700	1	1	0
31484513@N00	236	8	1314526386	1314526386	1	1	0
31484513@N00	237	10	1316411508	1316414498	2	1	2990
31484513@N00	238	7	1316760817	1316760817	1	1	0
31484513@N00	239	15	1317522800	1317525626	4	1	2826
31484513@N00	240	21	1317905801	1317905801	1	1	0
31484513@N00	241	21	1318130274	1318130484	2	1	210
31484513@N00	242	7	1319334843	1319335470	4	1	627
31484513@N00	243	7	1319620190	1319620190	1	1	0
31484513@N00	244	18	1319865308	1319866588	2	1	1280
31484513@N00	245	5	1321676472	1321676472	1	1	0
31484513@N00	246	28	1322293190	1322295538	3	1	2348
31484513@N00	247	5	1324117937	1324117937	1	1	0
31484513@N00	248	7	1324188252	1324188252	1	1	0
31484513@N00	249	20	1324699647	1324700396	2	2	749
31484513@N00	249	21	1324698519	1324701975	2	2	3456
31484513@N00	250	18	1325342068	1325342068	1	1	0
31484513@N00	251	22	1327719348	1327730298	6	1	10950
31484513@N00	252	8	1333716193	1333716193	1	1	0
31484513@N00	253	20	1336799876	1336818731	3	1	18855
31484513@N00	254	28	1338637009	1338647094	5	1	10085
31484513@N00	255	22	1339744866	1339744866	1	1	0
31484513@N00	256	6	1339829215	1339843728	4	1	14513
31484513@N00	257	23	1340343873	1340343873	1	1	0
31484513@N00	258	8	1340448313	1340448313	1	1	0
31484513@N00	259	20	1342158975	1342181342	3	1	22367
31484513@N00	260	8	1343415850	1343417950	2	1	2100
31484513@N00	261	7	1350037800	1350046639	4	1	8839
31484513@N00	262	7	1350107790	1350108638	3	1	848
31484513@N00	263	7	1350199803	1350199803	1	3	0
31484513@N00	263	10	1350181755	1350186977	2	3	5222
31484513@N00	263	22	1350188182	1350188223	2	3	41
31484513@N00	264	28	1350648193	1350651459	3	1	3266
31484513@N00	265	7	1350906080	1350906080	1	1	0
31484513@N00	266	6	1354351965	1354351965	1	1	0
31484513@N00	267	10	1359778908	1359778908	1	1	0
31784544@N00	268	20	1257838381	1257838381	1	1	0
32006782@N00	269	8	1384867238	1384867360	2	2	122
32006782@N00	269	21	1384889554	1384895803	3	2	6249
32006782@N00	270	21	1384957832	1384957832	1	1	0
32006782@N00	271	21	1384988490	1384988490	1	1	0
32006782@N00	272	20	1385153783	1385159389	3	1	5606
32006782@N00	273	6	1385469769	1385469769	1	2	0
32006782@N00	273	21	1385469651	1385469651	1	2	0
32006782@N00	274	8	1385580654	1385580654	1	1	0
32635026@N00	275	15	1296354800	1296359197	10	1	4397
32697239@N04	276	1	1381292473	1381292473	1	1	0
32877343@N07	277	6	1191667240	1191667582	2	1	342
32877343@N07	278	22	1191716982	1191716982	1	1	0
32884848@N07	279	8	1145774015	1145774507	2	2	492
32884848@N07	279	18	1145766680	1145767750	10	2	1070
32884848@N07	280	10	1145924053	1145924726	4	2	673
32884848@N07	280	22	1145925425	1145928420	13	2	2995
33048476@N08	281	16	1299283530	1299283530	1	1	0
33195821@N00	282	8	1112277600	1112277600	1	1	0
33624291@N04	283	16	1386367375	1386367406	3	1	31
33634478@N00	284	18	1294117434	1294117753	2	1	319
33634478@N00	285	21	1294210364	1294210364	1	1	0
33634478@N00	286	18	1294365847	1294366298	5	1	451
33634478@N00	287	15	1294889471	1294890108	5	2	637
33634478@N00	287	18	1294886484	1294886484	1	2	0
33634478@N00	288	5	1295429408	1295441808	3	1	12400
33634478@N00	289	5	1295939555	1295939555	1	1	0
33634478@N00	290	21	1298182106	1298182106	1	1	0
33634478@N00	291	2	1298970577	1298970758	2	1	181
33634478@N00	292	7	1300156944	1300159218	2	1	2274
33634478@N00	293	15	1300668796	1300669881	3	2	1085
33634478@N00	293	20	1300681407	1300681407	1	2	0
33634478@N00	294	7	1304739990	1304739990	1	1	0
33634478@N00	295	7	1315799762	1315799762	1	1	0
33634478@N00	296	5	1317190215	1317190215	1	1	0
33634478@N00	297	7	1319605353	1319607654	2	1	2301
33634478@N00	298	21	1320830665	1320830665	1	1	0
33634478@N00	299	21	1322538628	1322538628	1	1	0
33634478@N00	300	21	1323500857	1323500857	1	1	0
33634478@N00	301	20	1325747076	1325747076	1	1	0
33634478@N00	302	7	1348635041	1348635041	1	1	0
33634478@N00	303	6	1383975350	1383975350	1	1	0
33634478@N00	304	18	1389333460	1389334498	2	1	1038
33752889@N08	305	21	1283832519	1283841430	17	1	8911
33817101@N02	306	6	1239384429	1239386239	27	1	1810
33888437@N06	307	22	1249984107	1249984107	1	1	0
34191106@N00	308	26	1168929180	1168929180	1	1	0
34850133@N03	309	4	1254534480	1254534480	1	1	0
34977761@N06	310	25	1299029020	1299038163	5	1	9143
34977761@N06	311	7	1335420326	1335420326	1	1	0
35028640@N00	312	2	1116546345	1116546345	1	1	0
35034345551@N01	313	26	1394415210	1394415210	1	1	0
35034349721@N01	314	6	1289108369	1289108369	1	1	0
35034350382@N01	315	1	1252332871	1252335039	16	1	2168
35034350382@N01	316	1	1252418988	1252419625	8	1	637
35043861@N08	317	1	1233234000	1233234012	13	1	12
35043861@N08	318	4	1233320416	1233320416	1	1	0
35180387@N04	319	4	1353276729	1353309891	24	1	33162
35336901@N00	320	21	1285210211	1285210211	1	1	0
35336901@N00	321	18	1294126549	1294126549	1	1	0
35336901@N00	322	2	1299013041	1299013041	1	1	0
35336901@N00	323	7	1319605039	1319607676	2	1	2637
35391423@N00	324	1	1334123223	1334123223	1	4	0
35391423@N00	324	2	1334127456	1334131504	6	4	4048
35391423@N00	324	5	1334139548	1334140740	3	4	1192
35391423@N00	324	8	1334109769	1334111134	4	4	1365
35391423@N00	325	21	1334220535	1334220535	1	1	0
35391423@N00	326	5	1334282827	1334282889	2	2	62
35391423@N00	326	6	1334285729	1334289848	5	2	4119
35391423@N00	327	1	1334449101	1334452194	17	2	3093
35391423@N00	327	2	1334448095	1334448271	4	2	176
35955268@N00	328	22	1258254669	1258254669	1	1	0
36064583@N03	329	20	1378294072	1378294072	1	1	0
36064583@N03	330	20	1382790610	1382790610	1	1	0
36064583@N03	331	20	1394668123	1394668123	1	1	0
36093266@N06	332	8	1322626773	1322626789	3	1	16
36093266@N06	333	8	1322665970	1322666004	2	1	34
36187690@N04	334	26	1332916552	1332916552	1	1	0
36187690@N04	335	26	1353402597	1353402597	1	1	0
36187690@N04	336	26	1375527964	1375527964	1	1	0
36328344@N04	337	8	1316180326	1316180828	3	1	502
36330824413@N01	338	5	1352641368	1352641368	1	3	0
36330824413@N01	338	8	1352614322	1352616454	5	3	2132
36330824413@N01	338	21	1352641265	1352641265	1	3	0
36330824413@N01	339	5	1352702919	1352704513	4	1	1594
36362496@N02	340	22	1334185239	1334185239	1	1	0
36516818@N00	341	21	1139118627	1139118627	1	1	0
36521977832@N01	342	28	1334363278	1334363278	1	1	0
36521977832@N01	343	6	1334606490	1334606490	1	1	0
36521984920@N01	344	1	1236924403	1236924403	1	1	0
36521984920@N01	345	21	1250327943	1250330100	5	2	2157
36521984920@N01	345	28	1250334586	1250334589	2	2	3
36521984920@N01	346	5	1250430495	1250457878	2	1	27383
36521984920@N01	347	7	1292977201	1292977201	1	2	0
36521984920@N01	347	8	1292980891	1292980891	1	2	0
36521984920@N01	348	7	1293012774	1293014631	5	1	1857
36521984920@N01	349	1	1293069370	1293086843	10	2	17473
36521984920@N01	349	2	1293069065	1293069065	1	2	0
36749444@N06	350	21	1388051634	1388054075	3	1	2441
36791303@N00	351	19	1357722851	1357723413	8	1	562
36856587@N00	352	1	1232932155	1232951917	6	1	19762
36856587@N00	353	1	1233141161	1233141255	2	1	94
36856587@N00	354	1	1294111771	1294128828	8	1	17057
36856587@N00	355	22	1348292026	1348292026	1	1	0
36856587@N00	356	22	1385873809	1385878956	5	1	5147
36976184@N02	357	3	1241394097	1241394097	1	2	0
36976184@N02	357	22	1241394007	1241394007	1	2	0
37029412@N00	358	20	1360716066	1360716066	1	1	0
37178683@N08	359	26	1375499265	1375499265	1	1	0
37346774@N00	360	23	1371483797	1371483797	1	1	0
37346774@N00	361	23	1371531374	1371531379	2	1	5
37346774@N00	362	8	1371631859	1371631859	1	1	0
37988187@N00	363	26	1282969877	1282969877	1	1	0
37996602718@N01	364	26	1300289069	1300316985	7	1	27916
37996602718@N01	365	26	1300393847	1300410751	7	1	16904
38227973@N07	366	20	1367623630	1367623630	1	1	0
38235150@N00	367	1	1189535591	1189540210	7	3	4619
38235150@N00	367	2	1189534638	1189542322	4	3	7684
38235150@N00	367	8	1189549098	1189549098	1	3	0
38235150@N00	368	20	1239079335	1239082154	2	1	2819
39155920@N04	369	26	1293623940	1293623940	1	1	0
39173558@N03	370	26	1346717915	1346717915	1	1	0
39173558@N03	371	26	1348183282	1348183328	2	1	46
39294044@N00	372	7	1180001562	1180001562	1	1	0
39294044@N00	373	21	1181023511	1181023511	1	1	0
39294044@N00	374	21	1293794113	1293801324	3	1	7211
39471887@N06	375	1	1351464928	1351464928	1	1	0
39952962@N00	376	1	1224184877	1224188923	18	2	4046
39952962@N00	376	2	1224184457	1224184457	1	2	0
39952962@N00	377	20	1225417992	1225417992	1	1	0
39952962@N00	378	8	1364367294	1364367465	2	1	171
39975399@N00	379	1	1288048491	1288057823	3	1	9332
40037997@N02	380	20	1270793232	1270793232	1	2	0
40037997@N02	380	23	1270788892	1270789084	2	2	192
40037997@N02	381	27	1294620713	1294620713	1	1	0
40295335@N00	382	20	1343551511	1343554423	5	1	2912
40461160@N00	383	20	1081413938	1081413938	1	1	0
40461160@N00	384	1	1142137288	1142141687	3	2	4399
40461160@N00	384	2	1142151495	1142152288	2	2	793
40461160@N00	385	2	1142390404	1142390442	2	1	38
40461160@N00	386	20	1144504735	1144504735	1	1	0
40461160@N00	387	1	1147397496	1147397496	1	2	0
40461160@N00	387	2	1147397562	1147397648	2	2	86
40461160@N00	388	2	1147685518	1147685518	1	1	0
40461160@N00	389	2	1147892716	1147892716	1	1	0
40461160@N00	390	24	1153896713	1153896713	1	1	0
40524562@N00	391	6	1368778096	1368779077	2	1	981
40689324@N00	392	20	1321690980	1321690980	1	1	0
40741666@N05	393	5	1284690346	1284690838	4	1	492
40772617@N07	394	8	1186787066	1186787066	1	2	0
40772617@N07	394	20	1186795786	1186796313	3	2	527
40866968@N06	395	6	1343183955	1343203968	62	1	20013
41031482@N04	396	26	1372219169	1372219169	1	1	0
41392618@N06	397	5	1388044879	1388045353	2	1	474
41392618@N06	398	1	1388114798	1388122054	11	2	7256
41392618@N06	398	8	1388099989	1388105840	8	2	5851
41445350@N00	399	24	1246629550	1246629550	1	1	0
41786434@N04	400	19	1279348567	1279349209	2	1	642
41786434@N04	401	18	1280097327	1280097327	1	1	0
41786434@N04	402	7	1355475764	1355475764	1	1	0
41819939@N00	403	21	1111183861	1111183861	1	1	0
41819939@N00	404	8	1112932144	1112932144	3	1	0
41819939@N00	405	8	1121382425	1121382447	2	1	22
41894166489@N01	406	21	1351212167	1351212167	1	1	0
41894166489@N01	407	20	1351301194	1351301194	1	2	0
41894166489@N01	407	21	1351301114	1351301114	1	2	0
41894166489@N01	408	1	1351378307	1351393482	6	1	15175
41894168898@N01	409	8	1379055197	1379055197	1	1	0
42078772@N00	410	8	1289022640	1289022899	2	1	259
42078772@N00	411	21	1318537992	1318548603	3	1	10611
42078772@N00	412	21	1331849913	1331849913	1	1	0
42078772@N00	413	22	1336123586	1336123586	1	1	0
42078772@N00	414	21	1348199941	1348199941	1	1	0
42117243@N00	415	20	1212042126	1212044221	12	1	2095
42117243@N00	416	4	1212100656	1212129429	126	1	28773
42117243@N00	417	8	1212292815	1212293733	20	2	918
42117243@N00	417	22	1212301275	1212303659	30	2	2384
42620619@N05	418	25	1270550660	1270550660	1	1	0
42620619@N05	419	6	1274870402	1274870402	1	1	0
42740044@N05	420	5	1364022067	1364022067	1	1	0
42788598@N00	421	26	1351508070	1351521237	16	1	13167
43113903@N00	422	24	1334383723	1334387212	3	1	3489
43113903@N00	423	21	1348833903	1348833903	1	1	0
43113903@N00	424	24	1355730586	1355731539	2	1	953
43113903@N00	425	22	1359618353	1359624466	18	1	6113
43113903@N00	426	24	1360840249	1360840951	2	1	702
43113903@N00	427	21	1361005702	1361005702	1	2	0
43113903@N00	427	28	1360998893	1360998893	1	2	0
43113903@N00	428	21	1361271055	1361271055	1	1	0
43113903@N00	429	21	1366200289	1366200289	1	1	0
43113903@N00	430	21	1366449011	1366449011	1	1	0
43113903@N00	431	24	1372489437	1372489437	1	1	0
43515091@N08	432	8	1257968929	1257968929	1	1	0
43722173@N05	433	26	1345872522	1345877410	3	1	4888
43742518@N03	434	21	1317975483	1317975981	5	1	498
43742518@N03	435	7	1319955823	1319957194	18	1	1371
43742518@N03	436	10	1365044536	1365045972	21	1	1436
43742518@N03	437	3	1378624034	1378626358	7	2	2324
43742518@N03	437	10	1378627126	1378627126	1	2	0
43742518@N03	438	3	1380952332	1380954497	8	1	2165
43742518@N03	439	7	1387099082	1387101485	12	2	2403
43742518@N03	439	8	1387080556	1387080556	1	2	0
43742518@N03	440	7	1387794368	1387794368	1	1	0
43749456@N05	441	1	1366685263	1366688069	4	4	2806
43749456@N05	441	6	1366694963	1366701427	6	4	6464
43749456@N05	441	8	1366675697	1366675697	1	4	0
43749456@N05	441	15	1366669470	1366670114	2	4	644
43754375@N00	442	21	1385189157	1385196828	10	1	7671
43754375@N00	443	18	1385247897	1385247897	1	1	0
43754375@N00	444	5	1385364330	1385365082	6	1	752
43754375@N00	445	20	1385593800	1385593800	1	1	0
43935389368@N01	446	6	1378114245	1378114245	1	1	0
43935389368@N01	447	6	1378349535	1378367125	2	1	17590
43935389368@N01	448	6	1378435871	1378435871	1	1	0
44124291728@N01	449	20	1355022088	1355022088	1	2	0
44124291728@N01	449	21	1355023483	1355023945	2	2	462
44124291728@N01	450	6	1355203735	1355208530	7	1	4795
44124291728@N01	451	8	1355280587	1355280895	2	1	308
44124362019@N01	452	3	1219801051	1219804099	8	2	3048
44124362019@N01	452	10	1219794744	1219794855	3	2	111
44124450615@N01	453	20	1224727782	1224727782	1	2	0
44124450615@N01	453	21	1224727376	1224727376	1	2	0
44152183@N07	454	20	1348743128	1348746130	9	1	3002
44152183@N07	455	8	1349324302	1349325105	3	2	803
44152183@N07	455	20	1349316705	1349317806	4	2	1101
44385440@N00	456	26	1178121172	1178121172	1	1	0
44613915@N00	457	8	1138571805	1138580076	37	1	8271
44789177@N08	458	8	1269761838	1269761838	1	1	0
44851088@N00	459	26	1388133836	1388144529	17	1	10693
44926895@N07	460	4	1371361816	1371362599	5	1	783
44926895@N07	461	28	1371732724	1371732724	1	1	0
44926895@N07	462	8	1371791137	1371795092	10	4	3955
44926895@N07	462	20	1371816096	1371816096	1	4	0
44926895@N07	462	22	1371808056	1371808961	8	4	905
44926895@N07	462	25	1371776943	1371776952	2	4	9
44926895@N07	463	20	1371902789	1371902791	2	2	2
44926895@N07	463	21	1371904286	1371904286	1	2	0
44926895@N07	464	18	1373184231	1373186299	26	1	2068
44926895@N07	465	18	1374569066	1374569131	2	1	65
44926895@N07	466	18	1374648354	1374655245	59	1	6891
44926895@N07	467	18	1374730334	1374740896	74	1	10562
44926895@N07	468	4	1379307348	1379307917	21	1	569
44954349@N00	469	6	1334196139	1334196242	2	1	103
44954349@N00	470	20	1334466842	1334466874	2	1	32
44966693@N00	471	8	1288417639	1288418298	4	1	659
44966693@N00	472	1	1288486114	1288488304	7	1	2190
44966693@N00	473	26	1295428310	1295428310	1	1	0
45335371@N00	474	1	1366375049	1366375866	6	2	817
45335371@N00	474	8	1366373705	1366374893	10	2	1188
45541732@N06	475	15	1336853325	1336853325	1	1	0
45541732@N06	476	15	1336883029	1336890431	11	1	7402
46464136@N00	477	2	1252207274	1252207274	1	1	0
47173486@N00	478	5	1331292714	1331292714	1	2	0
47173486@N00	478	28	1331281767	1331289289	6	2	7522
47335063@N08	479	1	1258787858	1258793293	107	2	5435
47335063@N08	479	2	1258787558	1258795221	17	2	7663
47335063@N08	480	5	1263027202	1263027202	1	1	0
47335063@N08	481	18	1263175306	1263176827	24	1	1521
47335063@N08	482	18	1279971115	1279972107	17	1	992
47379538@N00	483	8	1288740912	1288743855	7	2	2943
47379538@N00	483	20	1288756615	1288756615	1	2	0
47379538@N00	484	20	1289125138	1289125138	1	1	0
47573122@N05	485	8	1345872203	1345877140	38	2	4937
47573122@N05	485	23	1345894071	1345894071	1	2	0
47843154@N07	486	22	1395395649	1395395649	1	1	0
47957339@N00	487	5	1351602214	1351623248	2	3	21034
47957339@N00	487	7	1351623821	1351624046	2	3	225
47957339@N00	487	28	1351609328	1351609328	1	3	0
48009694@N00	488	6	1073886232	1073887132	11	1	900
48009694@N00	489	6	1325392268	1325399227	7	1	6959
48009694@N00	490	6	1325455191	1325455191	1	1	0
48009694@N00	491	22	1325549516	1325550776	49	1	1260
48009694@N00	492	6	1325626101	1325626105	2	1	4
48182578@N00	493	8	1366456271	1366456271	1	1	0
48338222@N05	494	8	1270713521	1270713521	1	1	0
48355243@N00	495	5	1397846694	1397851645	5	1	4951
48566562@N06	496	6	1339908370	1339909170	3	2	800
48566562@N06	496	8	1339897462	1339900696	6	2	3234
48566562@N06	497	1	1339973022	1339980814	2	1	7792
48889122860@N01	498	26	1332465225	1332465845	6	1	620
48912436@N07	499	26	1336178618	1336178729	11	1	111
49071064@N00	500	5	1313198763	1313200033	3	1	1270
49176583@N00	501	26	1382270903	1382275445	3	1	4542
49296659@N00	502	8	1206416764	1206416764	1	1	0
49296659@N00	503	8	1206824396	1206824396	1	1	0
49296659@N00	504	8	1206906602	1206906602	1	1	0
49296659@N00	505	8	1206997078	1207008049	4	1	10971
49395947@N00	506	19	1225084753	1225084962	2	1	209
49395947@N00	507	12	1225586737	1225586737	1	1	0
49395947@N00	508	19	1252134380	1252134521	2	2	141
49395947@N00	508	21	1252123454	1252130930	4	2	7476
49395947@N00	509	21	1326257493	1326257493	1	1	0
49395947@N00	510	21	1326841920	1326842125	2	1	205
49395947@N00	511	21	1327620161	1327620161	1	1	0
49395947@N00	512	21	1328657096	1328659690	3	1	2594
49395947@N00	513	21	1328851829	1328851829	1	1	0
49395947@N00	514	12	1333515140	1333518377	3	1	3237
49395947@N00	515	21	1348634569	1348635685	2	1	1116
49395947@N00	516	28	1353738757	1353738757	1	1	0
49395947@N00	517	12	1359783585	1359783585	1	1	0
49395947@N00	518	21	1360631777	1360631777	1	1	0
49395947@N00	519	6	1372818811	1372818811	1	1	0
49395947@N00	520	28	1373358458	1373358458	1	1	0
49395947@N00	521	19	1376369492	1376369492	1	1	0
49395947@N00	522	21	1381990440	1381990440	1	1	0
49395947@N00	523	28	1384583925	1384583925	1	1	0
49395947@N00	524	3	1395530489	1395538897	3	1	8408
49395947@N00	525	5	1396321987	1396321987	1	1	0
49462908@N00	526	5	1215747677	1215756262	4	5	8585
49462908@N00	526	6	1215751913	1215752400	3	5	487
49462908@N00	526	20	1215759917	1215774199	10	5	14282
49462908@N00	526	23	1215762935	1215764912	3	5	1977
49462908@N00	526	24	1215771655	1215771655	1	5	0
49462908@N00	527	1	1216191122	1216191384	8	2	262
49462908@N00	527	2	1216190941	1216194549	7	2	3608
49462908@N00	528	2	1343603089	1343603089	1	1	0
49503111483@N01	529	26	1349573913	1349573913	1	1	0
49708294@N07	530	22	1386549441	1386549441	1	1	0
49787588@N00	531	5	1373485682	1373486155	2	1	473
49787588@N00	532	2	1373546498	1373546498	1	1	0
49787588@N00	533	26	1374400930	1374400930	1	1	0
49895655@N06	534	21	1349255461	1349255461	1	1	0
49895655@N06	535	20	1349318409	1349318409	1	1	0
49948988@N03	536	25	1316384330	1316384330	1	1	0
49948988@N03	537	5	1334374101	1334374101	1	1	0
49968453@N02	538	11	1312681488	1312683811	7	1	2323
49968453@N02	539	11	1316333094	1316333094	1	1	0
49968453@N02	540	5	1318041010	1318041010	1	1	0
49968453@N02	541	11	1318120918	1318121936	2	2	1018
49968453@N02	541	21	1318137209	1318137627	3	2	418
49968453@N02	542	24	1318738235	1318738235	1	1	0
49968453@N02	543	11	1319331883	1319333127	2	1	1244
49968453@N02	544	11	1319931684	1319932881	3	1	1197
49968453@N02	545	11	1321662342	1321663147	8	1	805
49968453@N02	546	11	1322277017	1322277076	2	1	59
49968453@N02	547	7	1323947058	1323947058	1	1	0
49968453@N02	548	7	1324097365	1324097365	1	2	0
49968453@N02	548	21	1324085839	1324085855	2	2	16
49968453@N02	549	21	1324174070	1324174070	1	1	0
49968453@N02	550	11	1327131017	1327131017	1	1	0
49968453@N02	551	11	1334465959	1334468823	2	1	2864
49968453@N02	552	21	1336190305	1336190305	1	1	0
49968453@N02	553	5	1337943711	1337943711	1	2	0
49968453@N02	553	11	1337916423	1337916423	1	2	0
49968453@N02	554	11	1337999449	1337999902	3	2	453
49968453@N02	554	24	1338008153	1338008637	3	2	484
49968453@N02	555	11	1342828588	1342846951	2	1	18363
49968453@N02	556	22	1343539188	1343539188	1	1	0
49968453@N02	557	28	1344509010	1344514168	4	1	5158
49968453@N02	558	26	1364895846	1364895846	1	1	0
49968453@N02	559	11	1368921205	1368927694	13	1	6489
50038401@N02	560	20	1380624257	1380631207	72	1	6950
50038401@N02	561	8	1380692902	1380695827	17	1	2925
50046321@N08	562	18	1302937220	1302937220	1	1	0
50046321@N08	563	29	1358223528	1358223528	1	1	0
50046321@N08	564	6	1361251285	1361251285	1	1	0
50507715@N00	565	24	1181373667	1181373667	1	1	0
50879288@N06	566	11	1353926207	1353927811	2	1	1604
50893125@N03	567	7	1346119861	1346119861	1	1	0
50893125@N03	568	11	1346313253	1346313253	1	1	0
50893125@N03	569	11	1346812083	1346812083	1	1	0
51035566865@N01	570	26	1304909881	1304921980	2	1	12099
51035640596@N01	571	8	1333623897	1333627956	6	1	4059
51035640596@N01	572	4	1333795678	1333795678	1	1	0
51035737977@N01	573	1	1383491137	1383491137	1	1	0
51035737977@N01	574	6	1383579223	1383579223	1	3	0
51035737977@N01	574	8	1383595812	1383595812	1	3	0
51035737977@N01	574	20	1383554937	1383554937	1	3	0
52013277@N02	575	8	1379294006	1379294006	1	1	0
52043939@N00	576	6	1384594111	1384594140	3	1	29
52043939@N00	577	1	1384741819	1384743774	13	1	1955
52147872@N00	578	21	1262588051	1262588051	1	1	0
52527003@N00	579	6	1065077375	1065078953	6	2	1578
52527003@N00	579	8	1065050705	1065050837	2	2	132
52585985@N06	580	8	1337623921	1337623921	1	1	0
53064522@N00	581	1	1247185377	1247198354	21	1	12977
53064522@N00	582	1	1314836766	1314841964	9	1	5198
53064522@N00	583	1	1386457183	1386464577	8	2	7394
53064522@N00	583	2	1386456329	1386456329	1	2	0
53289105@N00	584	8	1311290190	1311296253	7	5	6063
53289105@N00	584	10	1311314377	1311317003	5	5	2626
53289105@N00	584	21	1311300108	1311335890	4	5	35782
53289105@N00	584	22	1311313668	1311313939	3	5	271
53289105@N00	584	23	1311311002	1311312188	2	5	1186
53289105@N00	585	7	1311464357	1311464769	2	2	412
53289105@N00	585	18	1311456549	1311460437	14	2	3888
53289105@N00	586	18	1311573033	1311578478	27	2	5445
53289105@N00	586	23	1311555914	1311559626	4	2	3712
53289105@N00	587	16	1386467234	1386468580	8	2	1346
53289105@N00	587	21	1386494282	1386494293	2	2	11
54164862@N00	588	6	1369693064	1369693064	1	1	0
54164862@N00	589	21	1369732842	1369732904	3	1	62
54164862@N00	590	6	1369812982	1369820394	9	1	7412
54164862@N00	591	4	1369869464	1369897420	72	1	27956
54164862@N00	592	6	1370325914	1370325914	1	2	0
54164862@N00	592	21	1370324482	1370324485	2	2	3
54511827@N00	593	8	1391900085	1391914717	7	1	14632
54895718@N04	594	8	1354143717	1354151741	9	1	8024
55140112@N06	595	26	1371276915	1371276915	1	1	0
55258922@N00	596	4	1280742842	1280746084	30	1	3242
55258922@N00	597	4	1280796339	1280796339	1	1	0
55299380@N00	598	5	1345199048	1345199776	2	1	728
55299380@N00	599	25	1347181866	1347181866	1	1	0
55299380@N00	600	6	1354239538	1354239538	3	1	0
55299380@N00	601	3	1357432387	1357434076	2	1	1689
55299380@N00	602	28	1367653626	1367653626	1	1	0
55299380@N00	603	6	1376278443	1376278443	3	1	0
55299380@N00	604	6	1379399356	1379402754	14	1	3398
55299380@N00	605	6	1380267875	1380268004	6	1	129
55299380@N00	606	6	1380840125	1380840242	13	1	117
55299380@N00	607	5	1380956569	1380956605	2	2	36
55299380@N00	607	6	1380954592	1380954692	3	2	100
55299380@N00	608	6	1384206346	1384206456	3	1	110
55299380@N00	609	5	1391742829	1391742829	1	1	0
55464987@N07	610	5	1309436804	1309436804	1	2	0
55464987@N07	610	20	1309436800	1309436800	1	2	0
56391571@N00	611	1	1184373129	1184373723	3	1	594
56391571@N00	612	3	1184549412	1184550334	2	1	922
56413961@N00	613	8	1230855216	1230855216	1	1	0
56541240@N00	614	20	1225907582	1225920132	29	1	12550
56541240@N00	615	8	1226148669	1226151877	13	1	3208
56638827@N00	616	20	1305944570	1305944740	12	1	170
56638827@N00	617	28	1328830081	1328830081	1	1	0
56728000@N00	618	8	1338368853	1338368853	1	1	0
56728000@N00	619	22	1338436159	1338436159	1	1	0
56745428@N00	620	20	1337384020	1337384020	1	1	0
56745428@N00	621	8	1337447218	1337447218	1	2	0
56745428@N00	621	21	1337431537	1337431537	1	2	0
56745428@N00	622	21	1351344876	1351344876	1	1	0
56745428@N00	623	4	1352571063	1352571063	1	1	0
56745428@N00	624	1	1376230991	1376230991	1	2	0
56745428@N00	624	8	1376253388	1376253388	1	2	0
56886057@N00	625	5	1234656724	1234656724	1	1	0
56944727@N00	626	6	1206690532	1206690532	1	3	0
56944727@N00	626	8	1206681405	1206681405	1	3	0
56944727@N00	626	20	1206670971	1206670971	1	3	0
56952133@N07	627	20	1361094109	1361094109	1	2	0
56952133@N07	627	21	1361091466	1361091466	1	2	0
56996210@N06	628	5	1380849754	1380849754	1	1	0
57201841@N03	629	22	1327465823	1327465823	1	1	0
57201841@N03	630	21	1327547640	1327547640	1	1	0
57449524@N00	631	26	1324265011	1324265250	2	1	239
57449524@N00	632	26	1326423620	1326423620	1	1	0
57449524@N00	633	26	1326853784	1326853784	1	1	0
57449524@N00	634	26	1327030567	1327030567	1	1	0
57449524@N00	635	26	1328238067	1328238067	1	1	0
57449524@N00	636	26	1328671858	1328671858	1	1	0
57449524@N00	637	26	1328847632	1328847632	1	1	0
57449524@N00	638	26	1329189664	1329210280	3	1	20616
57604326@N03	639	15	1366668328	1366671230	6	1	2902
57604326@N03	640	6	1380801916	1380801916	1	1	0
58122747@N00	641	24	1247326513	1247326872	10	1	359
58122747@N00	642	23	1261824027	1261824027	1	2	0
58122747@N00	642	28	1261838488	1261838488	1	2	0
58122747@N00	643	21	1265451416	1265456742	6	2	5326
58122747@N00	643	24	1265451413	1265451413	1	2	0
58122747@N00	644	23	1271558607	1271564139	2	1	5532
58122747@N00	645	23	1272459543	1272461888	2	1	2345
58122747@N00	646	24	1272534488	1272534488	1	1	0
58165732@N00	647	20	1262241499	1262241499	1	2	0
58165732@N00	647	22	1262235969	1262235969	1	2	0
58255533@N03	648	20	1299293587	1299293587	1	1	0
58781173@N00	649	20	1290506629	1290508358	4	1	1729
59024453@N06	650	5	1311485897	1311486336	4	1	439
59380041@N07	651	5	1367313510	1367317444	2	2	3934
59380041@N07	651	28	1367311062	1367311062	1	2	0
60711235@N00	652	25	1393043220	1393043220	1	1	0
60855282@N08	653	22	1312632046	1312632046	1	1	0
60855282@N08	654	20	1312883797	1312883797	1	1	0
60855282@N08	655	4	1312941785	1312968057	31	1	26272
60855282@N08	656	20	1363337933	1363337933	1	1	0
60993083@N00	657	26	1310960973	1310961140	2	1	167
61336814@N07	658	8	1292898288	1292898288	1	1	0
61478317@N06	659	3	1305953371	1305955215	7	1	1844
61478317@N06	660	1	1312692342	1312692342	1	1	0
61478317@N06	661	1	1313047650	1313047650	1	2	0
61478317@N06	661	2	1313047849	1313047849	1	2	0
61585804@N00	662	8	1301870278	1301884550	400	1	14272
61585804@N00	663	3	1301962805	1301999847	482	1	37042
61585804@N00	664	10	1323917598	1323951928	347	1	34330
61925460@N00	665	19	1350686539	1350686539	1	1	0
61932398@N00	666	7	1309529029	1309529029	1	1	0
61937148@N00	667	8	1377311815	1377311980	2	1	165
61953669@N00	668	20	1375424114	1375424114	1	1	0
61953669@N00	669	22	1375504859	1375504859	1	1	0
62388035@N07	670	21	1310128738	1310128738	1	1	0
62388035@N07	671	20	1315724416	1315724416	1	1	0
62388035@N07	672	11	1318742178	1318742178	1	1	0
62705531@N00	673	20	1227341937	1227349556	2	1	7619
62897163@N00	674	12	1316319371	1316319371	1	1	0
62897163@N00	675	1	1316390308	1316394602	18	2	4294
62897163@N00	675	8	1316397821	1316401606	9	2	3785
62929416@N00	676	16	1379581771	1379581771	1	1	0
62929416@N00	677	20	1379678684	1379678684	1	1	0
62942199@N08	678	8	1304471675	1304492037	8	1	20362
62942199@N08	679	5	1392021193	1392021218	2	1	25
63282110@N00	680	15	1353205040	1353205040	1	3	0
63282110@N00	680	21	1353228330	1353228330	1	3	0
63282110@N00	680	24	1353198929	1353198929	1	3	0
63282110@N00	681	6	1353312021	1353313859	5	1	1838
63282110@N00	682	21	1353485369	1353485369	1	1	0
63282110@N00	683	21	1353534583	1353534583	1	1	0
63303066@N00	684	26	1285484775	1285484775	1	1	0
63522147@N00	685	1	888660673	888660673	1	1	0
63706780@N03	686	3	1355231863	1355231871	3	1	8
63766699@N00	687	3	1195865590	1195865590	1	1	0
63974906@N00	688	6	1289626343	1289626343	1	1	0
63974906@N00	689	5	1290907111	1290907111	1	1	0
63974906@N00	690	24	1325995591	1325995591	1	1	0
63974906@N00	691	21	1326601153	1326601153	1	1	0
64015960@N00	692	8	1315882271	1315882271	1	1	0
64651023@N00	693	5	1095305208	1095305726	2	1	518
64651023@N00	694	1	1095475654	1095481793	3	2	6139
64651023@N00	694	2	1095475376	1095475376	1	2	0
64651023@N00	695	6	1155556375	1155556375	1	1	0
64651023@N00	696	1	1155588832	1155588832	1	1	0
64667184@N02	697	5	1368953044	1368953238	4	3	194
64667184@N02	697	20	1368926308	1368926412	3	3	104
64667184@N02	697	24	1368927065	1368932331	40	3	5266
65070919@N02	698	6	1385628361	1385635047	3	2	6686
65070919@N02	698	20	1385622949	1385641184	2	2	18235
65070919@N02	699	8	1385681503	1385681503	1	2	0
65070919@N02	699	16	1385692937	1385695978	2	2	3041
65847118@N06	700	1	1285297401	1285303773	13	2	6372
65847118@N06	700	8	1285311765	1285311765	1	2	0
66172503@N00	701	8	1377999917	1378000230	2	1	313
67161842@N00	702	25	1287528325	1287528325	1	1	0
67340503@N05	703	28	1356337777	1356337777	1	1	0
67387917@N04	704	2	1274057454	1274057454	1	1	0
67666998@N00	705	24	1382430857	1382435863	3	1	5006
67666998@N00	706	21	1382522269	1382522269	1	2	0
67666998@N00	706	24	1382522350	1382522350	1	2	0
67666998@N00	707	21	1382574894	1382589575	6	1	14681
67666998@N00	708	24	1382643278	1382643278	1	1	0
67917860@N00	709	20	1198051117	1198052193	9	1	1076
68009656@N00	710	8	1307810814	1307810814	1	1	0
68089733@N00	711	2	1291889334	1291889698	5	1	364
68089733@N00	712	1	1291940846	1291944071	3	3	3225
68089733@N00	712	2	1291939130	1291940644	4	3	1514
68089733@N00	712	5	1291934448	1291934448	1	3	0
68089733@N00	713	1	1296854568	1296855965	2	3	1397
68089733@N00	713	2	1296872872	1296872872	1	3	0
68089733@N00	713	20	1296888703	1296892096	2	3	3393
68328254@N00	714	26	1254791446	1254791453	2	1	7
68473409@N00	715	7	1315664285	1315664285	1	1	0
68473409@N00	716	18	1327733593	1327733593	1	1	0
68473409@N00	717	22	1332647659	1332652410	3	1	4751
68473409@N00	718	24	1342940277	1342940277	1	1	0
68686790@N00	719	20	1379529584	1379529584	1	1	0
68743756@N00	720	21	1398520122	1398520313	3	1	191
69902437@N00	721	20	1379582014	1379582014	1	1	0
69902437@N00	722	16	1379985704	1379985721	2	1	17
70173702@N08	723	26	1258934437	1258934569	2	1	132
70323761@N00	724	6	1305701512	1305701550	2	2	38
70323761@N00	724	20	1305716796	1305720716	7	2	3920
70499124@N00	725	8	1333782362	1333782362	1	1	0
70929875@N00	726	5	1379060608	1379060608	1	2	0
70929875@N00	726	8	1379048560	1379048560	1	2	0
71039892@N00	727	12	1367819056	1367819056	1	1	0
71206023@N00	728	8	744127200	744127200	2	1	0
71206023@N00	729	8	1250832140	1250833472	5	1	1332
71311519@N00	730	8	1186372787	1186373513	4	1	726
71321381@N00	731	6	1274486033	1274487344	3	1	1311
71453924@N00	732	26	1155200994	1155207813	7	1	6819
71453924@N00	733	26	1171005670	1171005825	6	1	155
71453924@N00	734	6	1239839398	1239839407	2	2	9
71453924@N00	734	25	1239836620	1239836620	1	2	0
71453924@N00	735	4	1239873547	1239874685	27	1	1138
71459982@N00	736	7	1253934076	1253934076	1	3	0
71459982@N00	736	20	1253938052	1253938052	1	3	0
71459982@N00	736	21	1253918216	1253918216	1	3	0
71459982@N00	737	21	1256173800	1256173800	1	1	0
71459982@N00	738	20	1259324453	1259324453	1	1	0
71459982@N00	739	20	1260361741	1260367020	2	1	5279
71459982@N00	740	21	1266981482	1266981482	1	1	0
71589712@N00	741	21	1149150343	1149150420	2	1	77
7183194@N02	742	20	1381567681	1381567681	1	1	0
7183194@N02	743	8	1381623554	1381623859	2	1	305
7183194@N02	744	3	1381724363	1381727183	2	6	2820
7183194@N02	744	10	1381726739	1381726772	2	6	33
7183194@N02	744	15	1381728016	1381730837	4	6	2821
7183194@N02	744	20	1381709278	1381709278	1	6	0
7183194@N02	744	22	1381723054	1381723608	2	6	554
7183194@N02	744	24	1381712971	1381712971	1	6	0
7183730@N06	745	8	1270088156	1270088988	4	1	832
7192664@N07	746	21	1203222781	1203222781	1	1	0
7192664@N07	747	15	1217652901	1217654118	7	2	1217
7192664@N07	747	16	1217648457	1217649415	10	2	958
7192664@N07	748	20	1361074980	1361074980	1	1	0
7192664@N07	749	28	1374916425	1374916445	2	1	20
72396314@N00	750	5	1144920943	1144920943	1	2	0
72396314@N00	750	6	1144930419	1144930419	1	2	0
72396314@N00	751	26	1151222307	1151222307	1	1	0
72396314@N00	752	26	1160896595	1160897808	4	1	1213
72396314@N00	753	26	1164096091	1164096425	3	1	334
72396314@N00	754	26	1166693435	1166693435	1	1	0
72396314@N00	755	26	1168507930	1168507930	1	1	0
72396314@N00	756	26	1169023918	1169024020	2	1	102
72396314@N00	757	26	1170148300	1170148300	1	1	0
72396314@N00	758	26	1184322231	1184322231	1	1	0
72396314@N00	759	26	1187085253	1187085253	1	1	0
72396314@N00	760	26	1189321348	1189321348	1	1	0
72396314@N00	761	26	1198994660	1198994660	1	1	0
72396314@N00	762	26	1233378901	1233381226	3	1	2325
72396314@N00	763	26	1247278929	1247279671	2	1	742
72396314@N00	764	26	1247997503	1247997503	1	1	0
72396314@N00	765	26	1258877249	1258877249	1	1	0
72396314@N00	766	26	1258964080	1258964416	2	1	336
72396314@N00	767	5	1264126853	1264126853	1	1	0
72396314@N00	768	26	1264924463	1264924463	1	1	0
72396314@N00	769	26	1273974411	1273974411	1	1	0
72396314@N00	770	26	1366278638	1366278823	2	1	185
72396314@N00	771	26	1381046210	1381046210	1	1	0
72396314@N00	772	26	1381735024	1381735024	1	1	0
72396314@N00	773	26	1385792936	1385792974	2	1	38
72537299@N00	774	4	1366867611	1366867611	1	1	0
72537299@N00	775	8	1366934243	1366940279	3	2	6036
72537299@N00	775	20	1366928925	1366928925	1	2	0
72537299@N00	776	1	1367050581	1367050581	1	2	0
72537299@N00	776	2	1367028740	1367028740	1	2	0
72537299@N00	777	20	1367148455	1367148455	1	1	0
7287903@N08	778	21	1244036240	1244036240	1	2	0
7287903@N08	778	24	1244035617	1244037189	2	2	1572
7287903@N08	779	11	1244068268	1244069174	3	1	906
73003003@N07	780	22	1343902058	1343902066	2	1	8
73024804@N00	781	20	1113055942	1113055942	1	1	0
73479994@N00	782	20	1249714571	1249715717	2	2	1146
73479994@N00	782	28	1249739111	1249739416	3	2	305
73479994@N00	783	26	1365817116	1365817116	1	1	0
73488908@N00	784	18	1382974868	1382989122	3	1	14254
7380590@N03	785	5	1388225021	1388225021	1	1	0
7422166@N06	786	24	1363803347	1363803347	1	1	0
74223826@N00	787	24	1249382225	1249384522	3	1	2297
74527865@N00	788	8	1381718976	1381719243	3	1	267
74527865@N00	789	8	1382149581	1382149584	2	1	3
74612729@N00	790	26	1205805485	1205805485	1	1	0
74828704@N00	791	1	1381777245	1381777245	1	2	0
74828704@N00	791	4	1381793784	1381793784	1	2	0
74888386@N00	792	20	1189877164	1189877164	1	1	0
74888386@N00	793	20	1189984830	1189992118	3	1	7288
74888386@N00	794	20	1190054415	1190070938	5	1	16523
75309441@N02	795	7	1368868753	1368868753	1	1	0
75595126@N00	796	5	1083655814	1083655814	1	1	0
75595126@N00	797	5	1146983878	1146983878	1	2	0
75595126@N00	797	22	1146958026	1146958026	1	2	0
75595126@N00	798	23	1147391464	1147391464	1	1	0
75595126@N00	799	6	1147679543	1147679543	1	1	0
75595126@N00	800	5	1173248623	1173248623	1	2	0
75595126@N00	800	22	1173258088	1173258232	2	2	144
75595126@N00	801	6	1173324560	1173324560	1	3	0
75595126@N00	801	18	1173303860	1173303860	1	3	0
75595126@N00	801	22	1173310468	1173310468	1	3	0
75595126@N00	802	22	1206068638	1206070438	2	1	1800
75595126@N00	803	5	1206166112	1206166112	1	1	0
75595126@N00	804	22	1206609243	1206609243	1	1	0
75834450@N00	805	20	1225967725	1225967725	1	2	0
75834450@N00	805	22	1225958796	1225958796	1	2	0
75834450@N00	806	2	1258072738	1258072738	1	1	0
75905404@N00	807	20	1366604138	1366619208	8	1	15070
75905404@N00	808	3	1366695140	1366699260	14	1	4120
7620454@N04	809	1	1274486512	1274486512	1	1	0
7620454@N04	810	6	1274527058	1274528924	3	1	1866
76236359@N00	811	1	1317601933	1317602109	2	2	176
76236359@N00	811	4	1317607713	1317616226	4	2	8513
76488173@N02	812	15	1325003866	1325003866	1	1	0
76488173@N02	813	8	1325054195	1325054195	1	1	0
76488173@N02	814	1	1356758597	1356758597	1	1	0
76758469@N00	815	5	1382231030	1382231030	1	2	0
76758469@N00	815	7	1382231659	1382238384	22	2	6725
76758469@N00	816	26	1389250871	1389256543	20	1	5672
76758469@N00	817	26	1389590009	1389590078	7	1	69
77034082@N00	818	26	1331176822	1331179478	17	1	2656
77364115@N06	819	22	1335258562	1335258686	3	1	124
77526889@N00	820	1	1196922978	1196924211	6	5	1233
77526889@N00	820	2	1196917786	1196921060	35	5	3274
77526889@N00	820	6	1196939790	1196940275	6	5	485
77526889@N00	820	11	1196912779	1196915250	4	5	2471
77526889@N00	820	20	1196910513	1196935837	4	5	25324
77581941@N00	821	4	1230514282	1230526936	5	1	12654
77581941@N00	822	6	1230777623	1230789693	4	1	12070
77581941@N00	823	4	1231070771	1231070771	1	1	0
77684811@N00	824	24	1397637819	1397637819	1	1	0
77736600@N00	825	21	1156701547	1156701547	1	1	0
77736600@N00	826	8	1187344901	1187344901	1	1	0
77736600@N00	827	22	1223888251	1223888251	1	2	0
77736600@N00	827	23	1223887180	1223887180	1	2	0
77736600@N00	828	2	1237871864	1237871864	1	1	0
77736600@N00	829	1	1243484241	1243484241	1	1	0
77736600@N00	830	7	1249701182	1249701383	3	1	201
77947752@N07	831	8	1350882976	1350882976	1	1	0
78122393@N00	832	1	1345882873	1345882873	1	1	0
78122393@N00	833	1	1377936535	1377936535	1	1	0
78122393@N00	834	1	1379925976	1379925976	1	1	0
78122393@N00	835	1	1381872070	1381872070	1	1	0
78122393@N00	836	8	1396310215	1396310215	1	1	0
78530763@N03	837	6	1337546774	1337549956	6	1	3182
78530763@N03	838	12	1341005566	1341010541	12	1	4975
78530763@N03	839	7	1342407688	1342407980	3	1	292
78530763@N03	840	1	1343469397	1343469631	3	2	234
78530763@N03	840	2	1343470059	1343471014	7	2	955
78530763@N03	841	5	1353104371	1353104371	1	1	0
78530763@N03	842	24	1357955104	1357955104	1	1	0
78530763@N03	843	28	1359802328	1359802328	1	1	0
78530763@N03	844	18	1361673265	1361673265	1	1	0
78530763@N03	845	20	1364004776	1364004776	1	1	0
78530763@N03	846	7	1368520636	1368520636	1	1	0
78530763@N03	847	6	1380954986	1380960679	3	1	5693
78530763@N03	848	24	1381549591	1381549591	1	1	0
78530763@N03	849	5	1390632688	1390632688	1	1	0
79877212@N00	850	20	1380654317	1380654317	1	1	0
79877212@N00	851	22	1380717995	1380717995	1	1	0
79958874@N00	852	5	1345032171	1345033212	3	1	1041
79961175@N00	853	6	1396588428	1396596014	6	1	7586
79961175@N00	854	8	1396654028	1396654100	2	1	72
80012693@N00	855	26	1328175998	1328175998	1	1	0
80012693@N00	856	26	1377224056	1377225235	2	1	1179
80072069@N00	857	26	1176780608	1176780608	1	1	0
80256513@N00	858	21	1368185383	1368187029	2	1	1646
8025698@N08	859	19	1255854598	1255854598	1	1	0
8025698@N08	860	20	1292717375	1292717375	1	2	0
8025698@N08	860	21	1292717028	1292717028	1	2	0
8025698@N08	861	6	1322811019	1322811033	2	1	14
80438038@N00	862	26	1230108561	1230115870	8	1	7309
80438038@N00	863	6	1281083027	1281083027	1	1	0
80438038@N00	864	1	1281143364	1281148118	15	2	4754
80438038@N00	864	2	1281139791	1281144512	8	2	4721
80438038@N00	865	26	1372936658	1372936658	1	1	0
80438038@N00	866	26	1384337774	1384337774	1	1	0
8086087@N08	867	28	1211660292	1211660292	1	1	0
8092568@N04	868	15	1326512929	1326512929	1	1	0
80958550@N00	869	10	1125634498	1125634522	2	1	24
80958550@N00	870	7	1156499821	1156499821	1	1	0
80958550@N00	871	4	1235265502	1235267120	19	1	1618
80958550@N00	872	1	1247976482	1247979668	7	2	3186
80958550@N00	872	2	1247971814	1247972362	4	2	548
80958550@N00	873	4	1256965823	1256966197	23	1	374
80958550@N00	874	8	1270351464	1270357822	24	1	6358
80958550@N00	875	1	1322355737	1322359361	27	2	3624
80958550@N00	875	2	1322364625	1322365350	12	2	725
80958550@N00	876	5	1353801478	1353804154	2	1	2676
80958550@N00	877	12	1354407131	1354408069	5	1	938
80958550@N00	878	1	1355617989	1355619598	23	1	1609
80958550@N00	879	8	1365906451	1365912142	32	1	5691
80958550@N00	880	7	1382747065	1382748227	46	1	1162
81211130@N00	881	28	1160680886	1160680886	1	1	0
81397230@N00	882	6	1270023239	1270023239	1	2	0
81397230@N00	882	8	1270004117	1270004117	1	2	0
81397230@N00	883	10	1271131433	1271131433	1	2	0
81397230@N00	883	15	1271130136	1271130349	2	2	213
81427778@N00	884	20	1336368041	1336368310	5	1	269
8142856@N05	885	6	1292662618	1292662928	3	1	310
81498457@N00	886	8	1317475893	1317483931	7	1	8038
81788993@N00	887	8	1311378865	1311384324	27	2	5459
81788993@N00	887	21	1311405193	1311405193	1	2	0
81943113@N00	888	8	1290167995	1290171255	8	1	3260
81943113@N00	889	9	1290254362	1290254573	4	2	211
81943113@N00	889	10	1290252588	1290252688	2	2	100
81943113@N00	890	1	1290381604	1290410469	13	1	28865
81943113@N00	891	6	1365818696	1365819984	6	1	1288
8203293@N03	892	8	1386469157	1386469732	4	1	575
82256568@N03	893	7	1148730706	1148730706	1	1	0
82256568@N03	894	8	1148791050	1148791050	1	1	0
82256568@N03	895	1	1148876421	1148892231	21	1	15810
82365211@N00	896	21	1311930182	1311930182	1	1	0
82414749@N00	897	5	1387397900	1387397984	2	3	84
82414749@N00	897	6	1387418737	1387418744	2	3	7
82414749@N00	897	20	1387417954	1387417954	1	3	0
82414749@N00	898	8	1387474454	1387474454	1	1	0
82815724@N00	899	5	1258768689	1258768689	1	1	0
82909078@N07	900	6	1339304206	1339320704	38	1	16498
82909078@N07	901	3	1347149100	1347171179	25	2	22079
82909078@N07	901	22	1347154470	1347175336	28	2	20866
82909078@N07	902	6	1362287138	1362289592	8	1	2454
82909078@N07	903	3	1385775294	1385783509	9	1	8215
8372469@N08	904	8	1351234507	1351234507	1	1	0
84077682@N00	905	6	1387959116	1387959116	1	1	0
84104729@N00	906	20	1335019223	1335019530	3	1	307
84275582@N03	907	1	1221794139	1221799125	2	1	4986
84275582@N03	908	6	1222048791	1222052386	3	1	3595
84326824@N00	909	21	1235028229	1235029229	3	1	1000
84636962@N00	910	4	1208562019	1208562019	1	1	0
84636962@N00	911	20	1208596194	1208596194	1	1	0
85049343@N00	912	26	1217777485	1217777485	5	1	0
8509783@N03	913	26	1187503266	1187503266	1	1	0
8509783@N03	914	6	1324546315	1324549086	2	1	2771
85169164@N00	915	20	1335656709	1335656709	1	2	0
85169164@N00	915	21	1335681779	1335681779	1	2	0
85248599@N00	916	22	1262408941	1262408941	1	1	0
8553222@N02	917	26	1351069004	1351069004	1	1	0
8553222@N02	918	26	1351735268	1351735268	1	1	0
8553222@N02	919	26	1355303473	1355303473	1	1	0
8553222@N02	920	26	1367378712	1367378712	1	1	0
8553222@N02	921	26	1368066273	1368068451	2	1	2178
8553222@N02	922	26	1368155382	1368155382	1	1	0
8553222@N02	923	26	1369277327	1369277327	1	1	0
8553222@N02	924	26	1369361989	1369361989	1	1	0
8553222@N02	925	26	1370227617	1370227617	1	1	0
8553222@N02	926	26	1370313482	1370313482	1	1	0
8553222@N02	927	26	1371522365	1371522778	2	1	413
8553222@N02	928	26	1371783216	1371783945	3	1	729
8553222@N02	929	26	1372042467	1372042467	1	1	0
8553222@N02	930	26	1372820397	1372820397	1	1	0
8553222@N02	931	26	1375412570	1375412570	1	1	0
8553222@N02	932	26	1377225975	1377225975	1	1	0
8553222@N02	933	26	1382059462	1382059462	1	1	0
85600292@N03	934	20	1351140479	1351140479	1	2	0
85600292@N03	934	22	1351133067	1351133067	1	2	0
85736811@N00	935	8	1157373466	1157373475	3	3	9
85736811@N00	935	21	1157373477	1157373477	1	3	0
85736811@N00	935	22	1157373453	1157373456	2	3	3
85803506@N05	936	8	1357346462	1357346462	1	1	0
86218875@N00	937	26	1364870527	1364870527	1	1	0
86688834@N00	938	26	1366005089	1366005089	1	1	0
87126425@N00	939	6	1154007105	1154009046	2	1	1941
87533642@N00	940	4	1393036002	1393036002	1	1	0
87546268@N00	941	26	1281677921	1281678056	4	1	135
87546268@N00	942	26	1281775298	1281775533	5	1	235
87807876@N00	943	28	1185084036	1185084036	1	1	0
87807876@N00	944	23	1185178211	1185181996	11	2	3785
87807876@N00	944	28	1185189239	1185189239	1	2	0
87807876@N00	945	20	1363584130	1363594544	14	3	10414
87807876@N00	945	21	1363577718	1363581096	4	3	3378
87807876@N00	945	28	1363576169	1363576169	1	3	0
87807876@N00	946	23	1363683759	1363684100	3	1	341
87807876@N00	947	20	1363771230	1363771415	2	1	185
87807876@N00	948	8	1363818267	1363827670	36	1	9403
87807876@N00	949	28	1363859236	1363859337	3	1	101
87807876@N00	950	20	1363939744	1363939744	1	1	0
87807876@N00	951	22	1364083825	1364089353	5	2	5528
87807876@N00	951	23	1364091408	1364092688	6	2	1280
87807876@N00	952	28	1364162399	1364162399	1	1	0
87807876@N00	953	21	1364381038	1364381098	5	1	60
87807876@N00	954	20	1367150268	1367150614	5	1	346
87807876@N00	955	3	1367221965	1367221977	2	5	12
87807876@N00	955	15	1367219321	1367220813	17	5	1492
87807876@N00	955	20	1367187874	1367211240	39	5	23366
87807876@N00	955	21	1367200423	1367203696	8	5	3273
87807876@N00	955	22	1367221723	1367230335	37	5	8612
87807876@N00	956	5	1367278985	1367279061	2	1	76
87807876@N00	957	20	1367324006	1367324127	3	1	121
87807876@N00	958	20	1367364795	1367364946	2	1	151
87807876@N00	959	26	1386993894	1386993909	2	1	15
87838077@N00	960	4	1219549761	1219576073	9	1	26312
87838077@N00	961	6	1243934958	1243934958	1	1	0
87838077@N00	962	1	1249541751	1249541751	1	1	0
88016824@N00	963	1	1215764386	1215768498	2	3	4112
88016824@N00	963	2	1215764046	1215765688	2	3	1642
88016824@N00	963	8	1215749744	1215757594	4	3	7850
8851477@N08	964	26	1180207129	1180207129	1	1	0
8852942@N08	965	20	1312298526	1312298526	1	1	0
8852942@N08	966	21	1374985498	1374985696	2	1	198
8891828@N05	967	22	1373708928	1373709163	2	1	235
89096947@N00	968	5	1268271538	1268271538	1	1	0
89096947@N00	969	26	1384229052	1384229052	1	1	0
8909846@N06	970	6	1380522455	1380523231	6	3	776
8909846@N06	970	20	1380532558	1380532558	1	3	0
8909846@N06	970	21	1380539831	1380539831	1	3	0
8909846@N06	971	21	1380663139	1380663139	1	1	0
8909846@N06	972	21	1380715451	1380715451	1	1	0
8909846@N06	973	21	1380752646	1380752646	2	1	0
8909846@N06	974	20	1380882813	1380882813	1	2	0
8909846@N06	974	21	1380874578	1380887198	2	2	12620
8909846@N06	975	21	1380927625	1380927625	1	1	0
8909846@N06	976	21	1381059271	1381059271	1	1	0
89188494@N00	977	16	1357270633	1357272478	9	1	1845
89965849@N00	978	22	1361713027	1361713027	1	1	0
9036889@N06	979	4	1372211932	1372230730	22	1	18798
9036889@N06	980	19	1372314922	1372314928	2	1	6
90412721@N00	981	20	1195426330	1195440234	9	2	13904
90412721@N00	981	21	1195427717	1195427762	3	2	45
90664717@N00	982	21	1384442246	1384442276	3	1	30
91041933@N00	983	8	1225106685	1225106685	1	1	0
91041933@N00	984	16	1225145771	1225145771	1	1	0
91041933@N00	985	16	1225227891	1225229925	2	1	2034
91041933@N00	986	5	1225316442	1225320090	3	2	3648
91041933@N00	986	6	1225316375	1225316406	2	2	31
91041933@N00	987	6	1225376693	1225376733	2	1	40
91041933@N00	988	6	1225545651	1225545660	2	1	9
91041933@N00	989	5	1225636529	1225636535	2	3	6
91041933@N00	989	6	1225636964	1225636964	1	3	0
91041933@N00	989	16	1225635970	1225665511	2	3	29541
91041933@N00	990	23	1226013225	1226013225	1	1	0
91041933@N00	991	6	1228617698	1228617773	3	1	75
91041933@N00	992	24	1290420329	1290420329	1	1	0
91041933@N00	993	24	1291897287	1291897346	2	1	59
91077297@N08	994	20	1297044667	1297044667	1	1	0
91077297@N08	995	9	1346374273	1346374273	1	1	0
91077297@N08	996	5	1374288252	1374288252	1	1	0
91267084@N00	997	26	1262488650	1262489349	2	1	699
91273672@N02	998	5	1235896375	1235900692	14	1	4317
91273672@N02	999	4	1308183306	1308203281	7	1	19975
91462563@N00	1000	5	1349493154	1349493570	11	2	416
91462563@N00	1000	25	1349489114	1349491144	17	2	2030
91609485@N00	1001	1	1376273891	1376279871	174	3	5980
91609485@N00	1001	2	1376280767	1376280767	1	3	0
91609485@N00	1001	28	1376298947	1376298947	1	3	0
9175767@N05	1002	26	1371291081	1371291161	2	1	80
92100908@N05	1003	8	1242957297	1242957297	1	1	0
92347607@N00	1004	26	1223542421	1223542625	2	1	204
9252705@N03	1005	26	1262426334	1262426346	3	1	12
9252705@N03	1006	8	1272852293	1272864021	18	1	11728
92636246@N00	1007	8	1379471129	1379479613	26	1	8484
92636246@N00	1008	21	1379650190	1379650190	1	1	0
92961234@N00	1009	8	1230959764	1230959764	1	1	0
92982109@N00	1010	5	1256005196	1256005442	3	1	246
9330653@N02	1011	8	1270194659	1270195366	3	2	707
9330653@N02	1011	20	1270174271	1270180269	7	2	5998
9341853@N08	1012	8	1375239757	1375239757	1	1	0
9357526@N06	1013	1	1292716383	1292716383	1	2	0
9357526@N06	1013	21	1292729494	1292729494	1	2	0
94178263@N00	1014	26	1368387396	1368387396	1	1	0
94328137@N00	1015	26	1371701265	1371701265	1	1	0
94328137@N00	1016	26	1388136774	1388136774	1	1	0
94361609@N04	1017	6	1098082606	1098082606	1	1	0
94387617@N00	1018	25	1225466146	1225466146	1	1	0
94387617@N00	1019	25	1234781083	1234781083	1	1	0
94387617@N00	1020	25	1245415782	1245415782	1	1	0
94387617@N00	1021	25	1247150750	1247150750	1	1	0
94387617@N00	1022	5	1247481809	1247481809	1	1	0
94387617@N00	1023	5	1247545823	1247545823	1	1	0
94387617@N00	1024	21	1251199179	1251205710	3	1	6531
94387617@N00	1025	5	1251391142	1251391142	1	1	0
94387617@N00	1026	25	1253198576	1253198576	1	1	0
94387617@N00	1027	3	1255152866	1255152866	1	1	0
94387617@N00	1028	5	1261364390	1261366328	16	3	1938
94387617@N00	1028	21	1261388554	1261392577	7	3	4023
94387617@N00	1028	28	1261387947	1261388241	4	3	294
94387617@N00	1029	6	1261996475	1261996475	1	1	0
94387617@N00	1030	5	1267242320	1267242320	1	1	0
94387617@N00	1031	4	1268456941	1268456941	1	1	0
94387617@N00	1032	4	1270468744	1270468744	1	1	0
94387617@N00	1033	21	1275354601	1275354601	1	1	0
94387617@N00	1034	20	1279423587	1279434303	21	1	10716
94387617@N00	1035	20	1279938285	1279938317	2	2	32
94387617@N00	1035	21	1279940367	1279940885	3	2	518
94387617@N00	1036	3	1289097971	1289105179	4	2	7208
94387617@N00	1036	10	1289086465	1289086465	1	2	0
94387617@N00	1037	5	1289533397	1289533397	1	1	0
94387617@N00	1038	25	1294320982	1294320982	1	1	0
94387617@N00	1039	5	1319513671	1319513671	1	1	0
94387617@N00	1040	5	1319615583	1319615583	1	2	0
94387617@N00	1040	28	1319631085	1319631085	1	2	0
94387617@N00	1041	21	1322525151	1322540699	2	1	15548
94387617@N00	1042	6	1322894618	1322900303	4	1	5685
94387617@N00	1043	5	1323055038	1323055038	1	1	0
94387617@N00	1044	25	1323518338	1323521423	5	1	3085
94387617@N00	1045	21	1323557433	1323560244	2	1	2811
94387617@N00	1046	5	1324351813	1324351813	1	1	0
94387617@N00	1047	25	1325059076	1325059076	1	1	0
94387617@N00	1048	25	1325246320	1325246320	1	1	0
94387617@N00	1049	5	1325731606	1325731606	1	1	0
94387617@N00	1050	5	1325818133	1325818133	1	1	0
94387617@N00	1051	5	1328150284	1328150284	1	1	0
94387617@N00	1052	5	1331869286	1331869286	1	1	0
94387617@N00	1053	21	1332052726	1332052726	1	1	0
94387617@N00	1054	5	1332126756	1332126756	1	1	0
94387617@N00	1055	5	1332816872	1332816872	1	1	0
94387617@N00	1056	5	1334280020	1334280020	1	1	0
94387617@N00	1057	25	1338474416	1338474416	1	1	0
94387617@N00	1058	25	1339087711	1339087711	1	1	0
94387617@N00	1059	5	1340937835	1340937835	1	1	0
94387617@N00	1060	5	1341891484	1341891484	1	1	0
94387617@N00	1061	5	1342924617	1342924617	1	1	0
94387617@N00	1062	25	1345459011	1345459011	1	1	0
94387617@N00	1063	5	1348307893	1348307893	1	1	0
94387617@N00	1064	5	1350028050	1350044273	80	1	16223
94387617@N00	1065	10	1351990527	1351990527	1	2	0
94387617@N00	1065	22	1351996396	1351997577	2	2	1181
94387617@N00	1066	6	1356690768	1356690768	1	1	0
94387617@N00	1067	11	1356749429	1356749429	1	1	0
94387617@N00	1068	5	1358301118	1358301118	1	1	0
94387617@N00	1069	20	1360481483	1360481507	2	3	24
94387617@N00	1069	21	1360467891	1360472145	2	3	4254
94387617@N00	1069	23	1360480011	1360480011	1	3	0
94387617@N00	1070	5	1370316825	1370316825	1	1	0
94387617@N00	1071	5	1370574989	1370574989	1	1	0
94387617@N00	1072	28	1373339576	1373339576	1	1	0
94387617@N00	1073	5	1373512409	1373512409	1	1	0
94387617@N00	1074	25	1378476507	1378476507	1	1	0
94387617@N00	1075	5	1378637754	1378638873	2	1	1119
94387617@N00	1076	19	1380327303	1380327308	2	1	5
94387617@N00	1077	21	1380367624	1380367825	2	2	201
94387617@N00	1077	24	1380368690	1380368701	3	2	11
94611163@N00	1078	26	1178263470	1178264951	7	1	1481
94984113@N00	1079	26	1326687557	1326687557	1	1	0
94984113@N00	1080	26	1332319303	1332321897	4	1	2594
95111171@N00	1081	26	1034949600	1034949607	8	1	7
95111171@N00	1082	26	1157265923	1157266943	11	1	1020
95157838@N00	1083	20	1287912940	1287913887	4	1	947
95157838@N00	1084	5	1288005013	1288006946	8	3	1933
95157838@N00	1084	6	1287996801	1288003452	44	3	6651
95157838@N00	1084	22	1287976264	1287983026	37	3	6762
95157838@N00	1085	8	1288065286	1288070828	35	3	5542
95157838@N00	1085	10	1288055584	1288057631	14	3	2047
95157838@N00	1085	15	1288046659	1288054045	41	3	7386
95157838@N00	1086	2	1334998273	1335000406	10	3	2133
95157838@N00	1086	20	1334984001	1334984001	1	3	0
95157838@N00	1086	22	1334989047	1334994966	28	3	5919
95157838@N00	1087	6	1335086505	1335092283	16	2	5778
95157838@N00	1087	8	1335068579	1335075536	17	2	6957
95157838@N00	1088	21	1335142357	1335151560	21	2	9203
95157838@N00	1088	24	1335144169	1335144176	2	2	7
95157838@N00	1089	20	1335225646	1335225696	4	2	50
95157838@N00	1089	23	1335245399	1335245399	1	2	0
95387115@N03	1090	6	1380797331	1380798684	4	2	1353
95387115@N03	1090	8	1380777895	1380777992	2	2	97
9574497@N07	1091	8	1315540653	1315540653	1	1	0
96301288@N00	1092	1	1223337787	1223341892	16	1	4105
96301288@N00	1093	20	1223796563	1223796563	1	1	0
9643030@N08	1094	5	1380848692	1380848692	1	4	0
9643030@N08	1094	8	1380853255	1380853255	1	4	0
9643030@N08	1094	15	1380860110	1380860110	1	4	0
9643030@N08	1094	22	1380864605	1380866970	2	4	2365
96552229@N07	1095	8	1372471612	1372471612	1	2	0
96552229@N07	1095	20	1372490542	1372490542	1	2	0
96811126@N00	1096	6	1336168027	1336169334	3	1	1307
97768382@N00	1097	5	1007372116	1007372130	3	1	14
97898435@N00	1098	8	1349013600	1349013600	8	2	0
97898435@N00	1098	22	1349013600	1349013600	1	2	0
97898435@N00	1099	20	1350631703	1350631703	1	1	0
97898435@N00	1100	8	1350687296	1350689488	3	1	2192
97972855@N00	1101	6	1287299623	1287300701	9	4	1078
97972855@N00	1101	8	1287260407	1287272920	16	4	12513
97972855@N00	1101	15	1287285492	1287288701	14	4	3209
97972855@N00	1101	22	1287290837	1287295121	3	4	4284
97972855@N00	1102	18	1287351137	1287351520	6	2	383
97972855@N00	1102	24	1287360589	1287362009	7	2	1420
97972855@N00	1103	1	1287437712	1287444290	18	2	6578
97972855@N00	1103	2	1287437017	1287437331	4	2	314
97972855@N00	1104	1	1287594064	1287603874	9	1	9810
97972855@N00	1105	6	1345200197	1345201162	3	1	965
98153629@N00	1106	20	1270291364	1270291364	1	2	0
98153629@N00	1106	24	1270288254	1270289754	6	2	1500
9829009@N03	1107	6	1269454264	1269454264	1	1	0
98533355@N00	1108	2	1349539513	1349539513	1	1	0
98533355@N00	1109	8	1349889409	1349889409	1	1	0
98601772@N00	1110	7	1367827967	1367832562	7	1	4595
98827484@N00	1111	20	1384851586	1384851586	1	1	0
98827484@N00	1112	20	1385012121	1385021660	5	1	9539
99002017@N00	1113	7	1395445658	1395445658	1	2	0
99002017@N00	1113	8	1395447975	1395448769	6	2	794
99002017@N00	1114	22	1395572139	1395572149	3	2	10
99002017@N00	1114	29	1395569966	1395569966	1	2	0
99708700@N00	1115	4	1392872105	1392872105	1	1	0
